# Supplementary material for: Methyl 4,6-bis­(4-fluoro­phen­yl)-2-oxo­cyclo­hex-3-ene-1-carboxyl­ate
Source: Acta Crystallogr Sect E Struct Rep Online. 2010 Mar 17;66(Pt 4):o864–5. doi: 10.1107/S1600536810009414 (PMC2983895; doi:10.1107/S1600536810009414)
Supplement: Supplementary file 2 [file e-66-0o864-Isup2.hkl]

#
# h,k,l, Fc-squared, Fo-squared, sigma(Fo-squared) and status flag
#
data_I
_shelx_title ' hsy823m in Pca2(1) (RT)'
_shelx_refln_list_code          4
_shelx_F_calc_maximum      268.07
_exptl_crystal_F_000      1424.00
_reflns_d_resolution_high  0.7070
 
loop_
 _symmetry_equiv_pos_as_xyz
 'x, y, z'
 '-x, -y, z+1/2'
 'x+1/2, -y, z'
 '-x+1/2, y, z+1/2'
 
_cell_length_a    17.3774
_cell_length_b     9.0629
_cell_length_c    22.2238
_cell_angle_alpha  90.000
_cell_angle_beta   90.000
_cell_angle_gamma  90.000
 
_shelx_F_squared_multiplier     1.000
 
loop_
 _refln_index_h
 _refln_index_k
 _refln_index_l
 _refln_F_squared_calc
 _refln_F_squared_meas
 _refln_F_squared_sigma
 _refln_observed_status
   2   0   0      202.02      153.99      6.80 o
   4   0   0    13784.80    12920.81    554.53 o
   6   0   0       80.59       91.37      5.12 o
   8   0   0      307.80      350.68     16.85 o
  10   0   0       62.30       61.80      5.28 o
  12   0   0       96.92       89.90      7.88 o
  14   0   0        2.31        5.25      3.36 o
  16   0   0      138.35      134.82     10.04 o
  18   0   0       14.34       12.68      6.73 o
  20   0   0        0.96        3.76      7.04 o
  22   0   0        0.01        3.39      8.11 o
  24   0   0        4.35       15.00     12.82 o
   0   1   0       11.59       -1.90      1.90 o
   1   1   0      510.93      334.41     12.10 o
   2   1   0    22227.76    20465.29    564.53 o
   3   1   0     1745.46     1463.10     44.05 o
   4   1   0       70.19       60.23     19.84 o
   5   1   0     1115.60     1136.51     52.57 o
   6   1   0     2948.42     2760.65    207.87 o
   7   1   0      640.47      776.97     43.00 o
   8   1   0      110.39      120.67      6.98 o
   9   1   0        1.34        2.75      1.59 o
  10   1   0     1637.04     1579.78     48.10 o
  11   1   0       59.91       62.82     10.28 o
  12   1   0       94.89      109.76      5.99 o
  13   1   0        2.56        2.04      2.49 o
  14   1   0        0.52        3.96      2.71 o
  15   1   0        4.11        7.19      2.93 o
  16   1   0        0.27        2.46      2.70 o
  17   1   0        0.21        2.99      2.66 o
  18   1   0        5.86       12.45      4.31 o
  19   1   0        0.00       -0.70      4.50 o
  20   1   0        1.85        2.17      4.84 o
  21   1   0        0.04       -2.09      6.13 o
  22   1   0        3.86       16.35      6.18 o
  23   1   0        2.19        6.50      7.96 o
  24   1   0        0.00       12.23      9.17 o
   0   2   0    61338.06    63087.48   2325.61 o
   1   2   0    71863.20    67423.82   1755.76 o
   2   2   0     4340.57     4081.75    180.20 o
   3   2   0     5319.86     4912.60    192.27 o
   4   2   0     1240.73     1122.25     70.22 o
   5   2   0      406.15      303.71     42.58 o
   6   2   0      336.59      331.48      9.59 o
   7   2   0       40.77       67.80     12.36 o
   8   2   0     1082.07     1089.39     29.30 o
   9   2   0       55.98       45.94      3.52 o
  10   2   0        4.77        8.98      3.11 o
  11   2   0       65.75       69.71      5.67 o
  12   2   0       40.17       34.89      3.74 o
  13   2   0       55.78       44.90      4.25 o
  14   2   0        0.03        1.01      3.07 o
  15   2   0        0.26        5.42      3.14 o
  16   2   0      159.66      142.63      8.07 o
  17   2   0       28.55       33.17      4.38 o
  18   2   0        9.20        8.74      5.41 o
  19   2   0        5.10        0.04      5.11 o
  20   2   0        0.01        5.57      5.14 o
  21   2   0        1.20       -1.91      5.60 o
  22   2   0        0.37       -0.77      5.62 o
  23   2   0        1.28        4.40     14.78 o
  24   2   0        1.65       -0.41      9.08 o
   0   3   0      428.29      442.64     14.37 o
   1   3   0     1029.58     1082.27     50.37 o
   2   3   0     2290.61     2052.74     47.81 o
   3   3   0     4352.40     4130.99     95.41 o
   4   3   0      848.95      690.12     16.00 o
   5   3   0      444.95      433.35     10.47 o
   6   3   0      777.72      831.14     31.43 o
   7   3   0      279.26      225.11     36.84 o
   8   3   0     1975.25     2003.00     46.80 o
   9   3   0     1040.06     1053.08     43.74 o
  10   3   0      238.34      224.83      7.71 o
  11   3   0       36.45       43.59      3.62 o
  12   3   0        7.71       13.65      2.78 o
  13   3   0       61.19       65.39      5.16 o
  14   3   0        5.48        8.66      3.98 o
  15   3   0        2.73        1.24      3.18 o
  16   3   0        2.52        2.47      3.45 o
  17   3   0       13.08        2.65      3.53 o
  18   3   0        0.05        0.39      3.53 o
  19   3   0        0.89        0.90      4.55 o
  20   3   0        0.19        1.24      5.06 o
  21   3   0        0.57        2.39      5.57 o
  22   3   0        0.04       -0.33      7.12 o
  23   3   0        1.06       15.49      9.73 o
   0   4   0      147.76      178.10      7.24 o
   1   4   0      225.31      338.08     34.08 o
   2   4   0      809.14      868.21     20.65 o
   3   4   0       25.65       28.05      4.04 o
   4   4   0      162.29      187.72      7.12 o
   5   4   0      833.14      808.76     40.71 o
   6   4   0     1454.59     1495.47     49.07 o
   7   4   0      270.24      263.64     16.79 o
   8   4   0       16.81       13.11      2.81 o
   9   4   0        1.17        2.30      1.66 o
  10   4   0       54.38       58.21      4.48 o
  11   4   0       76.66       90.18      5.38 o
  12   4   0       62.97       69.08      4.89 o
  13   4   0       19.37       24.57      4.11 o
  14   4   0       29.81       19.22      3.96 o
  15   4   0       67.21       58.46      5.46 o
  16   4   0        1.48        3.09      3.63 o
  17   4   0        0.18        1.70      4.86 o
  18   4   0        5.69        2.69      4.00 o
  19   4   0        0.08        3.45      5.30 o
  20   4   0        4.30       -0.70      6.58 o
  21   4   0        0.73       -1.91      6.58 o
  22   4   0        0.07       -1.37      7.78 o
  23   4   0        3.53        3.42      8.43 o
   0   5   0      675.86      655.48     21.47 o
   1   5   0        9.10        9.00      1.68 o
   2   5   0        8.95       11.78      1.86 o
   3   5   0      811.69      814.46     20.08 o
   4   5   0      513.39      478.44     12.19 o
   5   5   0      150.38      167.89     16.46 o
   6   5   0       56.07       63.39      3.55 o
   7   5   0        9.32       18.13      5.83 o
   8   5   0      199.51      208.95      8.58 o
   9   5   0       70.50       68.94     11.66 o
  10   5   0       62.06       55.15      8.92 o
  11   5   0       82.90       78.79      7.21 o
  12   5   0       86.37       79.93      6.05 o
  13   5   0      101.02       99.52      6.85 o
  14   5   0        7.68        1.53      3.52 o
  15   5   0        8.00        0.57      3.62 o
  16   5   0        5.54        2.11      4.19 o
  17   5   0        1.97       -0.19      4.07 o
  18   5   0       14.74       15.52      4.78 o
  19   5   0       10.78       19.14      6.41 o
  20   5   0        0.44       -1.43      6.33 o
  21   5   0        0.84        0.93      7.54 o
  22   5   0        1.99        8.43      9.35 o
   0   6   0      173.95      142.32      8.67 o
   1   6   0      143.14      139.98     11.98 o
   2   6   0      435.45      383.13     11.36 o
   3   6   0        3.74        8.06      2.12 o
   4   6   0       15.04       21.26      2.90 o
   5   6   0      157.41      150.05      9.49 o
   6   6   0       63.52       68.15      8.23 o
   7   6   0       31.16       43.31      7.37 o
   8   6   0        0.72        0.73      2.57 o
   9   6   0       33.99       33.90      4.31 o
  10   6   0        1.64       -1.95      2.70 o
  11   6   0       27.49       24.19      3.63 o
  12   6   0       17.20       12.97      3.95 o
  13   6   0        5.65        2.79      3.76 o
  14   6   0       23.29       25.71      5.68 o
  15   6   0        0.00        2.67      4.28 o
  16   6   0        3.99        3.01      4.36 o
  17   6   0        5.51        3.91      4.41 o
  18   6   0        3.52        1.22      6.53 o
  19   6   0        1.24       -7.28      7.28 o
  20   6   0        0.18        6.91      8.51 o
  21   6   0        5.83       12.11      9.39 o
   0   7   0      430.44      418.27     16.91 o
   1   7   0        5.71       10.17      3.56 o
   2   7   0      264.04      234.74      7.58 o
   3   7   0      435.74      410.68     11.81 o
   4   7   0      278.39      247.79      8.85 o
   5   7   0       73.23       83.26      5.60 o
   6   7   0       13.33       18.35      4.52 o
   7   7   0      223.58      213.39     14.98 o
   8   7   0        0.25        9.96      3.18 o
   9   7   0        2.60        2.92      3.07 o
  10   7   0       17.33       25.27      4.10 o
  11   7   0        6.61        8.37      3.42 o
  12   7   0       65.59       70.76     10.71 o
  13   7   0        1.62        3.39      4.84 o
  14   7   0       27.31       35.01      6.27 o
  15   7   0        0.03       -1.92      4.93 o
  16   7   0        0.03       -0.74      5.13 o
  17   7   0        1.90        6.56      5.83 o
  18   7   0        0.20        4.59      8.08 o
  19   7   0        2.69       -1.63      9.20 o
  20   7   0        0.87        4.55      9.40 o
   0   8   0     1554.08     1596.05     70.14 o
   1   8   0       89.01      136.10     33.72 o
   2   8   0        1.73       23.20      4.56 o
   3   8   0       50.58       43.48      5.18 o
   4   8   0       36.82       38.38      4.88 o
   5   8   0      108.05      111.74      7.33 o
   6   8   0        1.48        1.14      3.59 o
   7   8   0       28.00       24.00      5.42 o
   8   8   0        4.94        2.94      3.72 o
   9   8   0        3.89        9.70      4.34 o
  10   8   0       39.68       59.37      8.31 o
  11   8   0       17.30       17.53      4.57 o
  12   8   0        1.69        2.66      5.27 o
  13   8   0        4.59       -3.48      4.99 o
  14   8   0        1.20        1.43      8.29 o
  15   8   0        0.60       -0.95      6.03 o
  16   8   0        0.24       -5.68      5.92 o
  17   8   0        0.04       -8.01      8.01 o
  18   8   0        0.37        5.53      8.88 o
  19   8   0        1.04       -2.29     12.86 o
   0   9   0       59.31       33.36     10.56 o
   1   9   0        9.02       10.55      4.70 o
   2   9   0      189.05      192.18     11.88 o
   3   9   0       19.95       21.06      7.84 o
   4   9   0        3.25        3.02      4.36 o
   5   9   0        8.60        5.70      4.46 o
   6   9   0        2.81       -3.08      3.89 o
   7   9   0       38.62       34.84      5.84 o
   8   9   0        1.92        2.78      4.25 o
   9   9   0       23.07       21.79      5.21 o
  10   9   0        4.22        3.10      4.43 o
  11   9   0        1.50       -0.59      4.19 o
  12   9   0       11.16       -1.96     12.39 o
  13   9   0        7.20        4.96      9.87 o
  14   9   0        0.18        1.36      6.61 o
  15   9   0        0.57       -6.13      6.13 o
  16   9   0        0.04        2.06      8.58 o
  17   9   0        0.91       -8.91      8.91 o
   0  10   0       98.74      112.89     13.52 o
   1  10   0        9.86       15.68      5.13 o
   2  10   0        0.40       -2.19      5.98 o
   3  10   0       10.70       13.11      5.12 o
   4  10   0        1.00       -0.98      5.12 o
   5  10   0       13.14       13.11      5.26 o
   6  10   0       19.62       25.37      5.65 o
   7  10   0        0.00        8.95      4.82 o
   8  10   0        3.82        7.82      4.94 o
   9  10   0       27.39       38.67      6.19 o
  10  10   0        3.35        2.24      5.40 o
  11  10   0        0.16       -0.85      4.75 o
  12  10   0        5.08        5.81      7.08 o
  13  10   0        4.32       -1.52      8.29 o
  14  10   0        1.34       -2.17      7.14 o
   0  11   0        3.19        4.11      7.60 o
   1  11   0        2.07       -4.63      4.63 o
   2  11   0        2.11        6.24      4.96 o
   3  11   0       18.74       13.89      8.42 o
   4  11   0        0.86        4.44      5.38 o
   5  11   0       14.35        7.24      5.27 o
   6  11   0        0.86       -0.77      5.13 o
   7  11   0       14.36        8.98      6.36 o
   8  11   0        2.95        5.53      5.48 o
   9  11   0        3.63       13.06      6.39 o
  10  11   0        0.06        4.49      4.91 o
  11  11   0        0.97        0.05      7.47 o
  12  11   0        0.00      -12.22     12.22 o
   0  12   0       11.63        2.54      9.13 o
   1  12   0        1.66       -1.26      5.90 o
   2  12   0        0.55        2.15      5.94 o
   3  12   0        2.05       -5.73      5.73 o
   4  12   0        0.88       -3.21      5.79 o
   5  12   0        3.80       -1.36      6.03 o
   6  12   0        3.69       14.34      6.70 o
   7  12   0        4.15        0.03      8.27 o
   2   0   1       92.42       46.40      2.68 o
   4   0   1    46587.04    43451.88   1126.80 o
   6   0   1     2876.14     2710.71     71.00 o
   8   0   1     2845.65     2676.39     66.14 o
  10   0   1      174.25      190.83      5.88 o
  12   0   1      696.16      631.11     19.23 o
  14   0   1        9.45       10.05      3.34 o
  16   0   1       43.09       36.93      4.64 o
  18   0   1       39.15       40.78      5.07 o
  20   0   1        3.51        7.85      5.18 o
  22   0   1        0.20       -4.10      5.94 o
  24   0   1        0.81        4.51      8.97 o
   1   1   1      209.97      248.84      6.89 o
   2   1   1     1254.87     1427.86     28.07 o
   3   1   1     7149.88     6675.49    125.10 o
   4   1   1     9924.34    10196.09    185.21 o
   5   1   1     3812.18     3585.58     61.77 o
   6   1   1     4503.97     4483.94    127.33 o
   7   1   1     3453.04     3323.16     63.19 o
   8   1   1      485.11      495.16     16.61 o
   9   1   1      175.67      215.25      5.81 o
  10   1   1      166.32      155.54      4.02 o
  11   1   1      202.86      186.45      8.08 o
  12   1   1       32.25       31.77      2.55 o
  13   1   1        4.01        7.77      1.80 o
  14   1   1       45.21       41.60      2.65 o
  15   1   1        5.41        2.49      1.80 o
  16   1   1       15.06       12.69      2.68 o
  17   1   1        2.94        4.92      2.34 o
  18   1   1        5.02        7.64      2.51 o
  19   1   1        0.65        4.42      2.69 o
  20   1   1        6.38        6.47      3.66 o
  21   1   1        2.52        5.00      3.99 o
  22   1   1        1.08        3.47      5.64 o
  23   1   1        0.40        2.15      6.11 o
  24   1   1        0.98        1.96      6.35 o
   1   2   1    14296.12    13600.23    256.91 o
   2   2   1    10462.53     9442.29    166.98 o
   3   2   1     1078.20     1102.75     46.84 o
   4   2   1     1078.46     1160.41     20.68 o
   5   2   1     1075.31      970.19     27.96 o
   6   2   1     1084.38     1127.69     24.94 o
   7   2   1      311.15      284.92     12.14 o
   8   2   1      188.07      210.54     12.06 o
   9   2   1       85.74       84.41      5.75 o
  10   2   1      363.36      389.58      8.44 o
  11   2   1      282.05      284.15      6.70 o
  12   2   1      102.37      103.77      4.20 o
  13   2   1       42.12       40.91      2.90 o
  14   2   1        1.75        3.40      2.05 o
  15   2   1        0.32        1.74      2.08 o
  16   2   1       59.00       50.75      3.76 o
  17   2   1       24.02       37.17      3.53 o
  18   2   1        1.93        2.38      2.54 o
  19   2   1        0.10        0.45      2.95 o
  20   2   1        1.00        2.72      3.54 o
  21   2   1        0.16        1.92      3.97 o
  22   2   1        0.35       -0.43      5.13 o
  23   2   1        0.22        6.23      6.32 o
  24   2   1        0.16        2.94      7.90 o
   1   3   1     1666.20     1523.90     31.85 o
   2   3   1      922.86      949.63     15.63 o
   3   3   1       95.80      137.13      7.51 o
   4   3   1     1336.45     1248.00     20.35 o
   5   3   1      730.44      843.60     15.82 o
   6   3   1      583.14      498.26     29.31 o
   7   3   1      218.12      224.07      4.50 o
   8   3   1       36.00       48.03      2.33 o
   9   3   1       56.75       77.47      7.51 o
  10   3   1      383.54      398.65      8.51 o
  11   3   1       46.98       50.48      2.75 o
  12   3   1       45.22       43.03      3.75 o
  13   3   1       61.09       65.86      4.27 o
  14   3   1       40.86       38.57      2.96 o
  15   3   1        2.57        0.96      2.18 o
  16   3   1        8.55        2.99      2.33 o
  17   3   1        7.13        6.43      2.83 o
  18   3   1        5.19        4.09      3.15 o
  19   3   1        5.45        1.70      3.38 o
  20   3   1        0.71       -0.36      3.51 o
  21   3   1        0.24       -1.35      4.32 o
  22   3   1        0.22       -4.02      4.95 o
  23   3   1        3.15       -1.37      5.92 o
   1   4   1     1018.18      934.60     20.99 o
   2   4   1      398.01      394.80     10.02 o
   3   4   1       63.49       72.99      6.46 o
   4   4   1      163.03      183.83      9.69 o
   5   4   1      107.32      100.15      3.00 o
   6   4   1      192.31      192.17      5.05 o
   7   4   1      173.70      193.19      7.09 o
   8   4   1      118.17      148.68     12.16 o
   9   4   1      178.74      189.72      4.54 o
  10   4   1      112.18      128.21      3.93 o
  11   4   1       53.69       52.62      2.96 o
  12   4   1      189.24      174.11      6.07 o
  13   4   1        4.66        6.20      2.22 o
  14   4   1        6.08        8.13      2.49 o
  15   4   1        4.86        5.30      2.54 o
  16   4   1        7.93       11.01      2.81 o
  17   4   1       22.69       18.56      3.58 o
  18   4   1        5.68        3.31      3.22 o
  19   4   1        1.55        4.25      3.33 o
  20   4   1        0.18        3.77      4.08 o
  21   4   1        0.30       -3.01      4.93 o
  22   4   1        0.01       -3.11      5.94 o
  23   4   1        0.37        3.88     10.15 o
   1   5   1      478.36      440.53      9.89 o
   2   5   1      582.58      576.51     14.29 o
   3   5   1      324.99      309.48     13.19 o
   4   5   1     1524.93     1502.57     24.19 o
   5   5   1       79.56       84.84      3.27 o
   6   5   1      296.88      269.39      7.66 o
   7   5   1       85.51      112.21      4.13 o
   8   5   1       22.78       22.49      2.61 o
   9   5   1        7.35        3.79      1.60 o
  10   5   1      105.37      106.09      4.19 o
  11   5   1      105.65      107.55      4.50 o
  12   5   1        1.95        0.96      2.27 o
  13   5   1        3.07       -0.18      2.35 o
  14   5   1       23.03       26.95      3.23 o
  15   5   1        5.00        1.11      2.67 o
  16   5   1       13.77       14.19      3.07 o
  17   5   1        2.52        2.23      3.26 o
  18   5   1        1.52        0.55      3.50 o
  19   5   1        1.03        0.57      3.76 o
  20   5   1        0.10        3.28      4.73 o
  21   5   1        2.91        0.56      6.03 o
  22   5   1        1.14       -0.49      6.91 o
   1   6   1      335.90      336.31      7.98 o
   2   6   1     1185.53     1118.22     27.13 o
   3   6   1      339.72      311.25      7.39 o
   4   6   1       51.50       49.61      5.12 o
   5   6   1      144.80      149.52      4.32 o
   6   6   1       91.05       92.24      4.16 o
   7   6   1       42.50       52.20      4.02 o
   8   6   1       25.90       25.50      2.90 o
   9   6   1        7.19        2.44      2.50 o
  10   6   1        0.12        1.07      1.95 o
  11   6   1       57.48       62.35      3.70 o
  12   6   1       14.59       12.05      2.68 o
  13   6   1        2.30       -1.75      2.55 o
  14   6   1       36.62       42.03      3.88 o
  15   6   1        6.41        4.94      3.88 o
  16   6   1        2.00        1.28      3.15 o
  17   6   1        5.90        6.54      3.82 o
  18   6   1        1.09        4.34      4.06 o
  19   6   1        1.23       -0.42      5.02 o
  20   6   1        0.43        2.06      5.60 o
  21   6   1        0.14        2.98      6.27 o
   1   7   1       28.76       29.46      2.39 o
   2   7   1       62.08       69.28      6.73 o
   3   7   1      350.04      349.84      7.19 o
   4   7   1      381.71      409.15      9.08 o
   5   7   1       59.43       72.16      8.37 o
   6   7   1       60.37       72.46      4.40 o
   7   7   1       51.45       49.93      6.11 o
   8   7   1        5.22        2.73      2.23 o
   9   7   1       57.33       52.41      3.46 o
  10   7   1        3.11        4.48      2.26 o
  11   7   1       18.88       17.30      2.98 o
  12   7   1       22.47       19.20      3.32 o
  13   7   1        3.88        5.01      3.37 o
  14   7   1        4.02        2.66      3.26 o
  15   7   1        8.68        4.02      3.62 o
  16   7   1        3.99        2.46      3.97 o
  17   7   1        2.90       -0.40      4.51 o
  18   7   1        0.37       -0.74      4.56 o
  19   7   1        0.13       -2.30      5.85 o
  20   7   1        1.70        7.39      6.83 o
   1   8   1      433.05      451.18     15.10 o
   2   8   1      252.79      253.08      9.47 o
   3   8   1      134.90      116.45      5.60 o
   4   8   1      146.01      147.01      5.70 o
   5   8   1       32.82       37.45      3.93 o
   6   8   1       27.18       24.63      3.06 o
   7   8   1       26.65       22.97      3.03 o
   8   8   1        7.19        6.64      2.59 o
   9   8   1        0.57        0.40      2.50 o
  10   8   1       60.10       66.18      4.49 o
  11   8   1        0.33       -1.48      3.05 o
  12   8   1       19.86       20.79      3.96 o
  13   8   1        1.40        0.91      3.94 o
  14   8   1        0.36       -3.81      3.81 o
  15   8   1        2.91        0.16      4.04 o
  16   8   1        0.06        0.07      5.16 o
  17   8   1        0.70       -1.17      5.08 o
  18   8   1        0.36       -2.94      5.95 o
  19   8   1        0.95       10.57      9.51 o
   1   9   1       31.08       22.72      3.79 o
   2   9   1       13.18       14.73      3.61 o
   3   9   1      109.01      110.05      6.29 o
   4   9   1       13.57       13.42      3.23 o
   5   9   1       17.92       19.26      3.41 o
   6   9   1        5.25       -0.10      2.85 o
   7   9   1        5.87        8.18      3.04 o
   8   9   1        9.87        8.83      3.68 o
   9   9   1        3.99        9.11      3.04 o
  10   9   1       13.92       12.72      3.52 o
  11   9   1        5.33        4.61      3.87 o
  12   9   1        1.58       -3.52      3.52 o
  13   9   1        5.74        5.18      4.77 o
  14   9   1        0.43       -4.31      4.31 o
  15   9   1        2.30        1.21      5.32 o
  16   9   1        0.89       -4.50      5.57 o
  17   9   1        1.02       -6.30      6.30 o
   1  10   1       34.86       30.91      4.92 o
   2  10   1        2.02       -0.69      3.12 o
   3  10   1        2.87        0.10      3.02 o
   4  10   1        4.79       -0.78      3.16 o
   5  10   1       11.61       10.46      5.01 o
   6  10   1        0.81        5.63      3.32 o
   7  10   1        2.16       -1.54      3.23 o
   8  10   1        0.28       -2.99      2.99 o
   9  10   1        1.43        0.05      3.22 o
  10  10   1        2.34        2.58      3.33 o
  11  10   1        8.01        2.68      3.84 o
  12  10   1        5.90        0.57      3.92 o
  13  10   1        0.85       -3.33      4.71 o
  14  10   1        0.22        0.02      5.75 o
  15  10   1        2.02        2.50      9.09 o
   1  11   1        2.19       -0.79      3.44 o
   2  11   1        3.01       -3.38      3.38 o
   3  11   1       13.21        9.58      3.91 o
   4  11   1        8.84        9.75      4.11 o
   5  11   1        3.93       -1.03      3.51 o
   6  11   1        4.12        2.80      3.66 o
   7  11   1        0.50        5.70      3.69 o
   8  11   1        0.36       -0.89      4.81 o
   9  11   1        1.74        4.22      5.46 o
  10  11   1        7.32        2.54      4.45 o
  11  11   1        0.91       -0.20      4.43 o
  12  11   1        0.84       -7.78      7.78 o
   1  12   1        4.46        2.00      4.22 o
   2  12   1        1.22       -4.20      4.20 o
   3  12   1        0.26       -4.05      4.05 o
   4  12   1        0.03       -3.91      3.91 o
   5  12   1        2.78       -0.99      4.17 o
   6  12   1        1.20       -2.32      4.12 o
   7  12   1        1.89       -3.53     20.74 o
   8  12   1        0.38      -12.41     12.41 o
   2   0   2      661.95      756.35     28.30 o
   4   0   2      911.07      774.44     27.00 o
   6   0   2     6855.68     6194.56    160.67 o
   8   0   2     1017.22      888.76     22.38 o
  10   0   2       77.99       73.17      5.28 o
  12   0   2       29.41       32.26      2.84 o
  14   0   2        7.46       -0.18      2.78 o
  16   0   2        0.16        6.41      3.68 o
  18   0   2        3.26        9.42      3.99 o
  20   0   2       10.34        6.12      6.37 o
  22   0   2        0.01       -2.23      7.66 o
  24   0   2        1.67       -0.74      8.83 o
   0   1   2     1051.59      666.52     20.65 o
   1   1   2      394.20      375.54      8.80 o
   2   1   2    12437.46    11596.06    226.71 o
   3   1   2    12770.65    11848.77    240.34 o
   4   1   2     1755.43     1745.75     60.50 o
   5   1   2     5034.54     4971.86     90.29 o
   6   1   2     2264.47     2300.51     40.82 o
   7   1   2     1521.33     1407.94     23.38 o
   8   1   2     1140.55     1206.87     36.61 o
   9   1   2      477.32      555.84     10.10 o
  10   1   2     1797.15     1888.05     34.93 o
  11   1   2      208.23      210.11      7.57 o
  12   1   2       88.08       88.62      4.59 o
  13   1   2       91.59       96.58      4.69 o
  14   1   2      129.22      111.34      5.18 o
  15   1   2       53.57       51.02      4.15 o
  16   1   2       98.05      103.36      6.36 o
  17   1   2        0.43        5.69      2.60 o
  18   1   2       20.83       19.38      3.61 o
  19   1   2        1.99        3.39      2.95 o
  20   1   2        2.62        7.21      3.13 o
  21   1   2        0.58        1.14      5.89 o
  22   1   2        1.24       -5.09      5.09 o
  23   1   2        0.08        9.82      6.60 o
  24   1   2        0.23        2.19      6.82 o
   0   2   2    36139.17    33720.40    819.33 o
   1   2   2      578.80      600.93     14.82 o
   2   2   2     3904.02     4389.99     71.25 o
   3   2   2     2285.47     2406.26     39.34 o
   4   2   2     1448.13     1605.11     26.20 o
   5   2   2       97.60      126.80      4.93 o
   6   2   2      111.22      106.57      8.90 o
   7   2   2      671.53      642.85     16.76 o
   8   2   2      294.41      287.92      8.33 o
   9   2   2        7.79        5.80      1.50 o
  10   2   2      698.91      681.61     17.66 o
  11   2   2       89.83       87.33      4.15 o
  12   2   2      131.85      143.11      4.54 o
  13   2   2        0.51        1.05      2.18 o
  14   2   2       67.32       59.01      3.99 o
  15   2   2       14.32       12.12      3.19 o
  16   2   2       65.35       62.61      4.15 o
  17   2   2       38.80       50.69      4.17 o
  18   2   2       11.29       12.63      3.46 o
  19   2   2        2.36        8.59      3.69 o
  20   2   2        2.37        6.67      4.07 o
  21   2   2        1.45        7.81      5.32 o
  22   2   2        0.89        7.19      5.79 o
  23   2   2        0.10        1.55      5.98 o
  24   2   2        0.32        4.27      6.85 o
   0   3   2     4543.68     4341.67    100.68 o
   1   3   2    16046.72    15386.23    257.07 o
   2   3   2     5984.85     5786.54     94.16 o
   3   3   2     2296.88     2263.27     46.33 o
   4   3   2     2038.01     1947.94     31.26 o
   5   3   2      333.26      306.25     13.02 o
   6   3   2     3349.53     3175.56     83.60 o
   7   3   2     1111.80     1164.36     41.38 o
   8   3   2      392.99      378.63      6.89 o
   9   3   2      139.78      167.66      8.12 o
  10   3   2      118.82      111.93      3.28 o
  11   3   2       32.44       41.20      4.28 o
  12   3   2      119.83      116.25      4.42 o
  13   3   2       36.18       29.15      2.62 o
  14   3   2       17.73       23.21      2.71 o
  15   3   2      117.41      124.40      6.96 o
  16   3   2       32.21       37.21      3.47 o
  17   3   2        1.63        4.32      2.97 o
  18   3   2        0.12       -1.07      3.17 o
  19   3   2        3.98        3.08      3.47 o
  20   3   2        0.28        1.48      4.14 o
  21   3   2        2.04        1.54      5.39 o
  22   3   2        0.56       -0.89      5.58 o
  23   3   2        0.79       -1.33      6.01 o
   0   4   2     2081.47     2020.16     45.19 o
   1   4   2     1246.03     1265.26     23.07 o
   2   4   2     1076.10     1081.98     17.94 o
   3   4   2      400.07      462.53      8.22 o
   4   4   2      870.87      778.62     40.57 o
   5   4   2      146.92      140.94     12.18 o
   6   4   2     2031.30     1937.01     30.71 o
   7   4   2       81.00       91.60     10.67 o
   8   4   2      752.24      795.77     14.25 o
   9   4   2       65.02       90.20      6.84 o
  10   4   2       27.60       26.78      2.13 o
  11   4   2       46.07       42.07      3.10 o
  12   4   2       81.31       90.65      5.84 o
  13   4   2       78.70       77.92      3.88 o
  14   4   2       72.82       81.12      4.07 o
  15   4   2       94.75       90.50      5.22 o
  16   4   2       85.85       74.70      5.06 o
  17   4   2        5.00       12.13      3.41 o
  18   4   2        8.52        4.74      3.76 o
  19   4   2        8.53        2.61      4.50 o
  20   4   2        1.71        5.45      4.16 o
  21   4   2        1.30        5.33      5.87 o
  22   4   2        0.57       -4.67      5.46 o
  23   4   2        0.08        6.32      7.06 o
   0   5   2      298.71      303.05      8.90 o
   1   5   2      230.07      220.20      7.65 o
   2   5   2      654.00      680.26     14.40 o
   3   5   2      692.45      662.98     26.27 o
   4   5   2     1365.46     1272.45     21.61 o
   5   5   2      277.92      326.10      9.08 o
   6   5   2      659.59      707.51     15.17 o
   7   5   2      110.51      116.81      4.91 o
   8   5   2       10.22       10.09      1.61 o
   9   5   2       89.05       82.95      4.89 o
  10   5   2        0.26       -1.70      1.70 o
  11   5   2        0.53       -2.02      2.02 o
  12   5   2      112.41      112.94      5.08 o
  13   5   2       26.49       27.32      3.09 o
  14   5   2       11.62       12.73      2.83 o
  15   5   2       34.27       29.50      3.80 o
  16   5   2        1.56        6.15      3.46 o
  17   5   2        5.68        8.20      3.63 o
  18   5   2        0.99        1.13      3.88 o
  19   5   2        0.39       -0.99      4.02 o
  20   5   2        1.29       -2.56      4.27 o
  21   5   2        0.71       -2.22      5.01 o
  22   5   2        0.48        2.80      7.74 o
   0   6   2      268.61      227.60      8.13 o
   1   6   2      282.46      272.79     12.90 o
   2   6   2       16.37       22.87      1.73 o
   3   6   2      264.06      236.73      5.00 o
   4   6   2      264.01      260.85     13.60 o
   5   6   2       73.86       78.38      3.68 o
   6   6   2       67.30       76.20      3.15 o
   7   6   2       18.65       21.62      2.90 o
   8   6   2       38.41       38.58      2.62 o
   9   6   2       27.34       33.83      2.71 o
  10   6   2       14.68       16.83      2.62 o
  11   6   2       10.47       10.04      2.53 o
  12   6   2       83.97       78.08      4.31 o
  13   6   2       20.67       21.07      3.29 o
  14   6   2        2.69        1.57      2.89 o
  15   6   2       30.36       24.02      4.11 o
  16   6   2       19.97       18.46      4.21 o
  17   6   2        2.58        2.41      3.88 o
  18   6   2        1.51        3.61      4.17 o
  19   6   2        2.73        5.01      4.59 o
  20   6   2        1.32        9.24      5.60 o
  21   6   2        0.13        5.34      6.33 o
   0   7   2      453.51      422.44     12.70 o
   1   7   2      171.04      161.16     12.68 o
   2   7   2       50.24       60.24      3.05 o
   3   7   2      316.92      310.65      7.95 o
   4   7   2       64.24       63.58      3.61 o
   5   7   2      265.78      237.59      6.36 o
   6   7   2       78.93       79.59      6.71 o
   7   7   2       81.51       89.83      4.80 o
   8   7   2       65.06       62.85      3.57 o
   9   7   2       17.89       10.90      3.06 o
  10   7   2       35.15       28.75      3.49 o
  11   7   2        8.62       10.23      2.94 o
  12   7   2        3.53        2.16      2.75 o
  13   7   2       17.11       10.63      3.14 o
  14   7   2        0.34       -0.75      3.23 o
  15   7   2        0.36       -2.63      3.87 o
  16   7   2        1.98        3.26      4.13 o
  17   7   2        1.36        2.80      5.35 o
  18   7   2        2.19        3.84      4.58 o
  19   7   2        0.92       -2.04      5.09 o
  20   7   2        0.00        0.12      7.42 o
   0   8   2      450.30      446.22     15.35 o
   1   8   2        2.59        8.67      2.79 o
   2   8   2      136.77      140.99      7.32 o
   3   8   2      313.98      304.20      8.87 o
   4   8   2       67.51       74.85      8.58 o
   5   8   2       59.18       61.01      3.85 o
   6   8   2       42.03       37.17      3.41 o
   7   8   2       38.23       39.91      3.58 o
   8   8   2       15.83       12.68      2.91 o
   9   8   2       15.00       15.18      2.88 o
  10   8   2        4.64       11.37      3.57 o
  11   8   2       14.16       17.11      3.57 o
  12   8   2       12.97       21.19      3.79 o
  13   8   2        5.46        3.91      3.31 o
  14   8   2        4.41       -0.40      3.70 o
  15   8   2        5.52        1.53      4.56 o
  16   8   2        2.80       -4.46      4.46 o
  17   8   2        0.92       -4.81      4.81 o
  18   8   2        0.06       -5.22      5.22 o
  19   8   2        0.90       -9.07     10.88 o
   0   9   2       50.21       39.77      5.94 o
   1   9   2       15.40       17.73      3.30 o
   2   9   2       67.38       76.29      5.12 o
   3   9   2        2.06        4.43      3.93 o
   4   9   2       14.62       20.85      3.60 o
   5   9   2       12.65       14.40      3.25 o
   6   9   2       21.10       15.84      3.37 o
   7   9   2       29.19       21.90      3.40 o
   8   9   2        8.85        8.31      3.09 o
   9   9   2       20.79       19.79      3.52 o
  10   9   2       18.18       14.31      3.91 o
  11   9   2        1.96       -0.87      3.44 o
  12   9   2        9.25        5.98      4.33 o
  13   9   2        3.20       -3.21      3.50 o
  14   9   2        5.50        6.81      5.63 o
  15   9   2        1.46       -4.55      5.26 o
  16   9   2        0.10       -5.25      5.25 o
  17   9   2        0.86       -5.57      7.81 o
   0  10   2       47.19       46.40      6.46 o
   1  10   2       22.79       22.58      4.19 o
   2  10   2        2.62        0.91      3.17 o
   3  10   2       13.99       14.15      3.73 o
   4  10   2       16.35       21.96      3.93 o
   5  10   2       20.57       12.08      3.65 o
   6  10   2        7.99        9.68      3.47 o
   7  10   2        8.24        6.71      3.30 o
   8  10   2       16.62       25.48      4.01 o
   9  10   2        4.13        1.69      3.23 o
  10  10   2        2.29        3.11      3.93 o
  11  10   2        5.57        4.46      4.05 o
  12  10   2        0.98       -3.74      3.74 o
  13  10   2        1.30       -1.26      4.49 o
  14  10   2        1.41       -0.70      5.70 o
  15  10   2        0.03       -9.02      9.02 o
   0  11   2       19.09       12.62      6.44 o
   1  11   2        3.05        4.28      4.14 o
   2  11   2        5.45        7.34      3.83 o
   3  11   2       11.03       13.58      4.04 o
   4  11   2        6.24       11.75      3.86 o
   5  11   2        2.66        3.92      3.74 o
   6  11   2        0.35       -0.12      4.38 o
   7  11   2       10.29       10.82      5.07 o
   8  11   2        4.18        0.78      4.33 o
   9  11   2        3.60       -5.21      6.04 o
  10  11   2        1.87       -0.01      4.53 o
  11  11   2        0.12       -4.39      4.39 o
  12  11   2        2.43       -4.01     10.57 o
   0  12   2        4.82       -2.68      5.82 o
   1  12   2        1.89       -4.37      4.37 o
   2  12   2        0.60       -1.14      3.98 o
   3  12   2        0.56       -3.92      3.92 o
   4  12   2        0.52       -2.13      3.99 o
   5  12   2        7.07        9.37      4.37 o
   6  12   2        4.90        7.30      5.48 o
   7  12   2        0.89       -5.99      8.99 o
   8  12   2        2.24      -12.31     12.31 o
   2   0   3     3623.14     3044.10    126.67 o
   4   0   3     2518.38     3123.16     92.72 o
   6   0   3    16781.95    15848.74    385.31 o
   8   0   3     1148.36     1275.62     36.58 o
  10   0   3      347.51      338.39     17.07 o
  12   0   3       87.99       85.84      9.35 o
  14   0   3       36.57       52.79      5.14 o
  16   0   3      113.88      122.76     11.27 o
  18   0   3       59.35       79.78      7.61 o
  20   0   3        0.55        7.83      5.11 o
  22   0   3        0.22       -0.85      8.21 o
  24   0   3        8.90       22.25     15.03 o
   1   1   3     4592.28     4544.64     85.22 o
   2   1   3    45203.89    42486.95    796.48 o
   3   1   3     8187.60     7770.70    146.85 o
   4   1   3     8259.98     8273.69    155.87 o
   5   1   3     1820.27     1714.59     32.69 o
   6   1   3     1588.64     1615.14     42.06 o
   7   1   3      153.53      149.71      4.35 o
   8   1   3       89.98       92.77      4.26 o
   9   1   3      583.06      599.22     15.54 o
  10   1   3      484.44      603.74     22.90 o
  11   1   3        1.26        5.01      1.99 o
  12   1   3        8.89        9.02      1.84 o
  13   1   3       65.24       57.42      3.60 o
  14   1   3       66.74       68.70      5.93 o
  15   1   3        8.25        5.71      3.17 o
  16   1   3        2.90        5.31      3.00 o
  17   1   3        1.93        0.86      2.97 o
  18   1   3        9.16        7.06      3.64 o
  19   1   3        5.53        3.91      3.52 o
  20   1   3        4.91        9.26      5.00 o
  21   1   3        5.12       11.22      4.78 o
  22   1   3        0.19        5.31      5.55 o
  23   1   3        2.40        6.44      6.28 o
  24   1   3        0.34       -6.34      6.34 o
   1   2   3     5487.10     5198.56     91.63 o
   2   2   3     3466.21     3363.26    103.78 o
   3   2   3     1539.91     1404.69     24.46 o
   4   2   3     1453.66     1270.87     23.61 o
   5   2   3     1089.70     1048.78     18.98 o
   6   2   3       78.43       78.91      4.65 o
   7   2   3      914.58      871.94     15.76 o
   8   2   3      369.08      402.53     30.80 o
   9   2   3      197.81      207.56      6.70 o
  10   2   3      164.59      165.97      7.32 o
  11   2   3        9.51       10.28      2.42 o
  12   2   3      116.31      108.29      4.48 o
  13   2   3      124.07      145.76      5.95 o
  14   2   3      152.01      162.33      6.24 o
  15   2   3        1.84        5.87      2.61 o
  16   2   3       75.30       76.05      5.33 o
  17   2   3       47.05       34.01      5.16 o
  18   2   3       38.32       47.00      4.98 o
  19   2   3        5.35        4.34      3.79 o
  20   2   3        3.25        4.62      4.16 o
  21   2   3        1.84       12.46      3.79 o
  22   2   3        0.15        4.76      5.70 o
  23   2   3        4.65       11.91      6.42 o
  24   2   3        3.16        8.27      9.40 o
   1   3   3     2429.92     2464.50     42.80 o
   2   3   3    13822.64    13169.51    214.45 o
   3   3   3     4550.47     4296.14    126.41 o
   4   3   3     1741.27     1666.53     30.98 o
   5   3   3      651.04      703.39     17.92 o
   6   3   3      607.81      659.57     12.62 o
   7   3   3      328.20      295.63      8.07 o
   8   3   3      240.50      201.86      4.29 o
   9   3   3       86.18       78.03      2.64 o
  10   3   3      163.34      186.13      4.77 o
  11   3   3       32.09       29.54      2.13 o
  12   3   3       23.77       26.49      3.93 o
  13   3   3        4.89        4.49      2.19 o
  14   3   3       57.10       48.77      3.51 o
  15   3   3       42.53       47.78      3.68 o
  16   3   3        8.35        4.32      2.92 o
  17   3   3        7.21        5.75      3.46 o
  18   3   3        5.56        5.75      3.85 o
  19   3   3        5.81        8.23      4.61 o
  20   3   3        4.73        2.60      4.34 o
  21   3   3        1.68        7.36      4.89 o
  22   3   3        5.85        9.24      6.00 o
  23   3   3        0.39       13.18      6.64 o
   1   4   3      109.31      115.10      2.87 o
   2   4   3       77.23      106.38      7.74 o
   3   4   3      896.32      865.25     14.37 o
   4   4   3      622.58      697.85     11.37 o
   5   4   3      362.29      431.12     12.98 o
   6   4   3     2070.33     2111.86     34.07 o
   7   4   3      371.33      364.35     26.23 o
   8   4   3      544.14      556.72     10.25 o
   9   4   3       45.74       37.24      4.95 o
  10   4   3       30.17       29.17      2.19 o
  11   4   3       63.91       71.89      3.62 o
  12   4   3      555.85      593.61     15.39 o
  13   4   3       91.15      107.75     12.92 o
  14   4   3       67.76       75.21      4.29 o
  15   4   3       86.97       82.24      5.24 o
  16   4   3       23.63       26.97      5.54 o
  17   4   3       30.79       27.04      4.46 o
  18   4   3       30.01       34.62      5.69 o
  19   4   3        0.29        7.97      4.59 o
  20   4   3        5.39        3.75      4.62 o
  21   4   3        1.44       -1.75      4.66 o
  22   4   3        0.91       10.48      6.39 o
  23   4   3        3.06       -2.15      8.85 o
   1   5   3      120.98      121.84      3.22 o
   2   5   3     4671.08     4648.03     72.70 o
   3   5   3       52.23       62.31      3.14 o
   4   5   3     1250.00     1328.27     22.57 o
   5   5   3        8.16       23.88      2.94 o
   6   5   3       61.02       71.25      3.99 o
   7   5   3       30.15       36.71      2.80 o
   8   5   3        2.46        1.90      1.51 o
   9   5   3       19.01       19.21      1.96 o
  10   5   3      204.89      187.50      5.46 o
  11   5   3       19.06       17.71      2.66 o
  12   5   3       61.71       60.07      3.41 o
  13   5   3       12.57        8.95      2.69 o
  14   5   3       40.35       36.31      3.82 o
  15   5   3       13.94       12.89      3.85 o
  16   5   3       12.33       20.57      4.40 o
  17   5   3        5.91        1.50      3.84 o
  18   5   3       11.85        5.08      5.78 o
  19   5   3        7.55       11.91      4.88 o
  20   5   3        1.54        5.59      4.91 o
  21   5   3        0.29        6.27      5.08 o
  22   5   3        0.93        0.43      6.53 o
   1   6   3      153.09      157.90      4.37 o
   2   6   3      173.51      169.47      4.32 o
   3   6   3       51.36       66.76      3.47 o
   4   6   3        4.21        7.51      1.59 o
   5   6   3       25.68       31.50      2.16 o
   6   6   3       41.80       42.72      2.48 o
   7   6   3      185.93      180.99      5.67 o
   8   6   3       38.37       44.68      3.64 o
   9   6   3       52.36       57.53      3.34 o
  10   6   3       57.06       59.01      3.61 o
  11   6   3       27.03       29.43      3.05 o
  12   6   3       70.11       76.45      4.38 o
  13   6   3       10.53        6.37      2.85 o
  14   6   3        7.97        8.28      3.68 o
  15   6   3        9.96        9.33      4.04 o
  16   6   3       19.05       16.75      5.29 o
  17   6   3       13.02        9.64      4.43 o
  18   6   3        4.15        4.35      4.34 o
  19   6   3        0.89        0.72      4.75 o
  20   6   3        3.16        4.91      5.46 o
  21   6   3        0.24        7.39      6.88 o
   1   7   3      166.60      177.31      9.09 o
   2   7   3      173.80      183.64      6.18 o
   3   7   3       85.14       89.69      3.58 o
   4   7   3      178.52      176.91      5.12 o
   5   7   3       30.99       29.71      4.08 o
   6   7   3       19.73       28.07      2.65 o
   7   7   3       40.10       49.96      3.29 o
   8   7   3       16.73       19.14      2.62 o
   9   7   3      131.40      121.70      5.58 o
  10   7   3       54.36       52.64      4.37 o
  11   7   3       10.68       14.78      3.14 o
  12   7   3       18.31        8.12      5.02 o
  13   7   3       30.17       23.59      3.92 o
  14   7   3        9.41        6.63      5.52 o
  15   7   3        0.15        1.15      4.06 o
  16   7   3        6.21       12.08      4.59 o
  17   7   3        1.37        2.25      4.35 o
  18   7   3        0.08        2.03      4.67 o
  19   7   3        4.29        7.84      5.04 o
  20   7   3        0.05       -5.54      5.54 o
   1   8   3      273.61      257.19      7.40 o
   2   8   3       42.35       47.98      4.51 o
   3   8   3       16.95       19.16      2.77 o
   4   8   3       78.64       80.63      4.27 o
   5   8   3      158.62      142.31      6.83 o
   6   8   3      187.76      204.10      7.27 o
   7   8   3       49.49       44.85      4.65 o
   8   8   3       24.88       17.82      2.93 o
   9   8   3        8.90        9.00      3.03 o
  10   8   3        8.69       12.77      3.25 o
  11   8   3       32.95       36.27      4.15 o
  12   8   3        3.28        2.28      3.18 o
  13   8   3        0.80       -3.26      3.26 o
  14   8   3        0.38       -2.58      4.63 o
  15   8   3        0.11       -2.17      4.06 o
  16   8   3        0.01        4.82      6.04 o
  17   8   3        4.25       11.58      5.60 o
  18   8   3        4.23        5.41      5.79 o
  19   8   3        0.60       -7.89      9.42 o
   1   9   3        7.85       12.08      2.97 o
   2   9   3       83.00       78.43      5.17 o
   3   9   3       19.30       18.36      3.65 o
   4   9   3       49.57       55.78      4.92 o
   5   9   3       31.97       32.71      3.44 o
   6   9   3        8.64        6.95      2.73 o
   7   9   3       17.64       17.90      3.06 o
   8   9   3       29.04       25.88      3.32 o
   9   9   3       11.15        8.28      3.40 o
  10   9   3        3.40        1.88      3.39 o
  11   9   3        2.34        0.33      5.25 o
  12   9   3        1.36        0.28      3.76 o
  13   9   3       13.30        8.83      4.48 o
  14   9   3        1.35       -3.94      3.94 o
  15   9   3        0.36       -0.79      5.01 o
  16   9   3        1.82       -8.27      8.27 o
  17   9   3        0.47       -8.57      8.79 o
   1  10   3       19.91       15.30      3.75 o
   2  10   3        3.94        0.95      3.34 o
   3  10   3        8.25        4.77      3.39 o
   4  10   3        5.83        6.88      3.30 o
   5  10   3       16.33       12.19      4.44 o
   6  10   3        1.56        4.55      3.19 o
   7  10   3        3.14        8.07      3.40 o
   8  10   3        3.30       -1.36      4.13 o
   9  10   3        0.06       -3.70      3.70 o
  10  10   3        0.57       -3.00      3.68 o
  11  10   3        9.75        4.48      5.71 o
  12  10   3        1.15       -0.67      4.37 o
  13  10   3        1.98       -4.46      4.46 o
  14  10   3        0.02       -1.03      6.29 o
  15  10   3        0.40       17.99     14.95 o
   1  11   3        3.19       -2.63      3.38 o
   2  11   3        1.54       -3.37      3.37 o
   3  11   3        0.39       -3.79      3.79 o
   4  11   3        2.06        0.50      3.50 o
   5  11   3        4.01        5.49      4.26 o
   6  11   3        2.21       -2.14      4.16 o
   7  11   3        3.50       -0.94      4.17 o
   8  11   3        0.08       -1.02      4.69 o
   9  11   3        2.98       -2.88      4.37 o
  10  11   3        0.71       -0.02      5.00 o
  11  11   3        3.06        4.45      5.62 o
  12  11   3        0.21       -3.33     10.96 o
   1  12   3        0.04       -1.85      3.94 o
   2  12   3        0.46       -3.82      3.82 o
   3  12   3        0.99       -4.30      4.30 o
   4  12   3        0.48       -4.72      4.72 o
   5  12   3        1.12        2.59      4.93 o
   6  12   3        2.78       -6.04      6.04 o
   7  12   3        5.95       -9.56      9.56 o
   8  12   3        0.91      -11.49     11.62 o
   0   0   4     1069.44      925.68     68.35 o
   2   0   4     1157.70     1155.71     48.16 o
   4   0   4     1175.08     1152.17     34.65 o
   6   0   4     8692.34     7897.90    217.84 o
   8   0   4     7146.15     7343.50    189.26 o
  10   0   4      954.70      848.44     24.92 o
  12   0   4      103.33      113.66      6.46 o
  14   0   4       51.74       50.43      5.24 o
  16   0   4      891.35      930.38     43.93 o
  18   0   4       51.67       47.11      7.75 o
  20   0   4        2.92        6.33      5.18 o
  22   0   4        4.76        7.46      5.48 o
  24   0   4        3.65       14.83      9.88 o
   0   1   4     3241.43     3274.88     97.40 o
   1   1   4      936.15     1000.02     23.13 o
   2   1   4      554.14      489.98      9.50 o
   3   1   4     1316.62     1237.91     29.05 o
   4   1   4     5198.75     5214.62    115.22 o
   5   1   4      423.72      428.22      8.71 o
   6   1   4      736.93      612.28     11.78 o
   7   1   4      124.83      108.16      5.73 o
   8   1   4       10.24        9.38      1.23 o
   9   1   4      613.61      626.26     12.82 o
  10   1   4       82.20      101.58      4.50 o
  11   1   4      209.67      220.49      6.06 o
  12   1   4      475.61      469.65     14.69 o
  13   1   4       83.10       71.27      4.28 o
  14   1   4      382.13      394.29     13.64 o
  15   1   4       33.70       34.52      4.02 o
  16   1   4        1.88       -3.56      3.56 o
  17   1   4        1.21       -2.50      3.55 o
  18   1   4       46.19       51.92      5.77 o
  19   1   4        7.73        5.64      4.71 o
  20   1   4        6.28        4.33      5.77 o
  21   1   4        1.83        7.28      4.64 o
  22   1   4        4.19       14.42      4.20 o
  23   1   4        0.08       -3.85      5.60 o
  24   1   4        0.29        0.18      6.24 o
   0   2   4    10360.64    10396.50    284.65 o
   1   2   4     1151.77     1152.10     21.32 o
   2   2   4     7212.13     6970.44    126.68 o
   3   2   4      932.49     1003.73     18.75 o
   4   2   4      490.81      427.16     14.32 o
   5   2   4      176.11      204.64      6.06 o
   6   2   4      468.35      530.55     11.74 o
   7   2   4      250.72      242.96     11.45 o
   8   2   4      207.81      217.49      4.78 o
   9   2   4      358.02      356.53      9.01 o
  10   2   4      107.38      115.86      3.65 o
  11   2   4       76.33       77.21      5.41 o
  12   2   4       36.03       38.57      2.81 o
  13   2   4        4.16        4.72      2.27 o
  14   2   4      118.97      112.13      5.83 o
  15   2   4      395.50      387.79     15.11 o
  16   2   4      279.28      294.05     11.65 o
  17   2   4       19.82       23.15      4.11 o
  18   2   4        4.51        3.90      5.00 o
  19   2   4        8.01        9.47      4.89 o
  20   2   4        2.37        5.35      4.50 o
  21   2   4        1.15        1.57      4.48 o
  22   2   4        1.31       15.63      4.54 o
  23   2   4        1.16        5.76      5.98 o
   0   3   4    10741.51    10534.83    255.60 o
   1   3   4     3280.07     3489.76     60.02 o
   2   3   4      102.26      141.44     12.28 o
   3   3   4      533.47      588.23     24.34 o
   4   3   4     1782.97     1814.85     57.63 o
   5   3   4      933.06      898.98     24.31 o
   6   3   4     1478.74     1466.05     26.46 o
   7   3   4      370.23      375.32     16.14 o
   8   3   4      637.83      647.15     13.10 o
   9   3   4      335.51      308.61      6.92 o
  10   3   4       57.84       59.84      4.49 o
  11   3   4       32.87       30.31      3.88 o
  12   3   4      307.94      279.55      7.40 o
  13   3   4      234.77      223.90      7.73 o
  14   3   4      120.08      127.79      5.65 o
  15   3   4       28.15       26.60      3.72 o
  16   3   4       10.09       10.82      3.23 o
  17   3   4        3.43        5.95      3.72 o
  18   3   4       24.18       19.55      5.24 o
  19   3   4       10.07       11.22      4.56 o
  20   3   4        2.21       -2.57      4.26 o
  21   3   4        3.20       -4.33      4.33 o
  22   3   4        0.69       12.45      5.12 o
  23   3   4        0.04       -2.36      5.80 o
   0   4   4      581.47      594.97     15.72 o
   1   4   4     2379.60     2007.96     34.12 o
   2   4   4       17.74       19.65      2.94 o
   3   4   4      529.79      556.73      9.66 o
   4   4   4     1516.34     1395.51     25.78 o
   5   4   4      130.08      169.40     11.17 o
   6   4   4      473.67      471.62      8.84 o
   7   4   4       19.19       28.45      2.74 o
   8   4   4       65.25       70.14      5.81 o
   9   4   4      210.31      219.36      5.47 o
  10   4   4        6.91        8.75      1.78 o
  11   4   4       26.98       29.06      2.41 o
  12   4   4      185.87      197.17      6.22 o
  13   4   4       84.45       86.26      4.38 o
  14   4   4      112.56      120.65      5.85 o
  15   4   4       42.86       43.31      4.55 o
  16   4   4      150.72      155.85      9.62 o
  17   4   4       18.84       21.46      4.76 o
  18   4   4       10.38       14.47      9.13 o
  19   4   4        2.08        2.63      4.46 o
  20   4   4        3.77        1.36      4.84 o
  21   4   4        1.67       -0.05      5.00 o
  22   4   4        0.59        3.78      5.08 o
  23   4   4        2.03       -9.92     12.52 o
   0   5   4     1703.47     1782.72     42.23 o
   1   5   4      492.88      464.49      8.68 o
   2   5   4      549.03      507.18     42.45 o
   3   5   4      346.36      284.29      7.95 o
   4   5   4      471.54      435.39     10.00 o
   5   5   4      314.30      339.81      6.57 o
   6   5   4      326.45      334.17      6.69 o
   7   5   4       75.67       74.79      2.88 o
   8   5   4        6.76        8.89      1.65 o
   9   5   4      174.57      169.42      7.70 o
  10   5   4       89.95       75.93      3.71 o
  11   5   4       11.98        8.86      2.34 o
  12   5   4      368.86      366.34      9.51 o
  13   5   4       34.00       30.63      5.68 o
  14   5   4       10.58       13.36      3.72 o
  15   5   4       11.09        6.46      4.75 o
  16   5   4        4.90       -0.72      4.06 o
  17   5   4        1.02        7.51      4.44 o
  18   5   4        1.30        3.38      4.35 o
  19   5   4        2.73       -0.27      4.59 o
  20   5   4        0.43        1.26      4.85 o
  21   5   4        0.70        3.94      5.03 o
  22   5   4        1.01        4.90      7.20 o
   0   6   4      865.05      827.26     20.81 o
   1   6   4       34.60       36.65      2.24 o
   2   6   4      112.34      117.93      4.55 o
   3   6   4       82.74       92.85      3.83 o
   4   6   4      341.39      332.11      9.44 o
   5   6   4      568.05      577.04     11.03 o
   6   6   4      132.05      135.64      4.31 o
   7   6   4        7.65        5.79      1.92 o
   8   6   4       19.09       17.83      2.17 o
   9   6   4       34.68       34.34      4.60 o
  10   6   4       82.45       71.29      3.90 o
  11   6   4        3.84       -0.33      2.64 o
  12   6   4        6.75        5.50      3.04 o
  13   6   4        8.62        5.88      3.17 o
  14   6   4       45.17       41.98      4.65 o
  15   6   4        7.00        6.73      5.15 o
  16   6   4       48.42       41.97      6.03 o
  17   6   4        5.21        8.20      4.73 o
  18   6   4        1.30        1.42      4.55 o
  19   6   4        4.06        2.74      4.92 o
  20   6   4        1.41       -0.15      6.90 o
  21   6   4        1.63        6.94      6.30 o
   0   7   4       92.04      110.59      5.97 o
   1   7   4       27.31       26.63      2.57 o
   2   7   4       34.26       38.37      3.32 o
   3   7   4      100.80      110.77      6.35 o
   4   7   4       86.77       83.82      5.32 o
   5   7   4       10.30       18.58      2.37 o
   6   7   4       18.13       22.74      2.53 o
   7   7   4       82.02       85.07      4.71 o
   8   7   4       43.10       40.31      5.52 o
   9   7   4       13.88        8.74      2.96 o
  10   7   4        0.49       -0.54      2.60 o
  11   7   4       28.31       27.26      5.27 o
  12   7   4      103.91      120.23      6.85 o
  13   7   4       33.21       43.26      6.25 o
  14   7   4        4.06        3.16      3.79 o
  15   7   4       13.65        6.29      4.22 o
  16   7   4        1.14       -3.97      3.97 o
  17   7   4        2.69       -1.52      4.59 o
  18   7   4        6.06       13.57      5.90 o
  19   7   4        0.83        4.35      5.57 o
  20   7   4        0.09       -3.55      8.05 o
   0   8   4      104.87      112.46      6.73 o
   1   8   4       58.94       52.79      3.42 o
   2   8   4       37.37       36.25      3.03 o
   3   8   4      167.27      148.55      5.51 o
   4   8   4       23.66       29.61      2.86 o
   5   8   4       45.63       32.30      3.73 o
   6   8   4       32.13       38.84      4.12 o
   7   8   4       23.12       20.02      2.87 o
   8   8   4       10.93        9.81      3.10 o
   9   8   4       65.94       73.17      6.45 o
  10   8   4       24.38       16.36      4.30 o
  11   8   4        0.64        2.18      3.51 o
  12   8   4        0.93        0.16      3.38 o
  13   8   4        9.81       10.41      4.01 o
  14   8   4       11.91        9.76      3.94 o
  15   8   4       11.16        5.40      4.52 o
  16   8   4        6.91        7.66      6.46 o
  17   8   4        0.48       -1.31      4.83 o
  18   8   4        0.08        0.64      6.64 o
   0   9   4        0.53       -3.41      3.41 o
   1   9   4       11.35       14.32      2.97 o
   2   9   4       22.88       28.23      3.30 o
   3   9   4       12.20       19.02      4.35 o
   4   9   4       34.08       27.04      3.37 o
   5   9   4        1.67        3.70      2.59 o
   6   9   4        9.76        7.92      2.76 o
   7   9   4       45.40       36.05      4.01 o
   8   9   4        0.61       -1.10      3.15 o
   9   9   4        9.22        1.36      3.64 o
  10   9   4        2.39       -1.04      3.08 o
  11   9   4       16.45       12.19      4.03 o
  12   9   4       13.15       10.51      4.05 o
  13   9   4        2.40       -3.76      3.76 o
  14   9   4        2.44       -1.31      4.29 o
  15   9   4        2.23       -0.59      5.31 o
  16   9   4        0.46       -0.67      5.44 o
  17   9   4        0.15        4.37      9.67 o
   0  10   4       33.49       25.59      5.67 o
   1  10   4       11.82       13.21      3.45 o
   2  10   4        1.01        2.85      3.05 o
   3  10   4        1.79        1.35      3.02 o
   4  10   4       16.60       18.50      3.50 o
   5  10   4        5.21        8.89      3.09 o
   6  10   4        3.84       -1.69      3.41 o
   7  10   4       13.12       13.18      3.94 o
   8  10   4        7.18        3.08      3.65 o
   9  10   4        5.65        0.34      3.59 o
  10  10   4        0.19       -1.71      4.74 o
  11  10   4        0.04        0.60      3.95 o
  12  10   4        1.20       -4.05      4.05 o
  13  10   4        0.63       -3.44      4.86 o
  14  10   4        2.85       -5.25      5.25 o
  15  10   4        0.12      -12.13     12.13 o
   0  11   4        2.78        0.16      5.07 o
   1  11   4       10.89       10.60      3.72 o
   2  11   4        8.72        8.86      3.78 o
   3  11   4        6.58        6.77      3.50 o
   4  11   4        0.66        1.40      3.35 o
   5  11   4        1.84       -3.85      3.94 o
   6  11   4        0.87       -3.38      4.47 o
   7  11   4        1.71       -1.67      4.12 o
   8  11   4        0.75       -3.36      4.15 o
   9  11   4        1.01       -1.05      4.92 o
  10  11   4        2.38       -1.63      4.79 o
  11  11   4        2.82       -3.93      5.47 o
  12  11   4        0.18       -4.16     12.10 o
   0  12   4        1.86        3.38      6.03 o
   1  12   4        1.79       -3.79      3.79 o
   2  12   4        2.49       -3.51      4.51 o
   3  12   4        1.60       -2.11      4.74 o
   4  12   4        0.26       -4.62      4.62 o
   5  12   4        0.66       -4.67      4.67 o
   6  12   4        1.81       -4.86      8.45 o
   7  12   4        0.73       -8.04     17.48 o
   2   0   5    17347.17    15798.08    652.83 o
   4   0   5     6052.92     6471.48    191.81 o
   6   0   5     1498.32     1704.14     51.58 o
   8   0   5     3187.71     3359.54     87.30 o
  10   0   5       83.22       76.91      4.37 o
  12   0   5      289.51      270.39     10.47 o
  14   0   5      171.81      201.10     15.25 o
  16   0   5      297.60      262.17     23.46 o
  18   0   5       68.14       46.88     13.75 o
  20   0   5        1.29        6.10      7.15 o
  22   0   5        0.53       10.18      6.02 o
  24   0   5        0.01        8.37     14.51 o
   1   1   5       87.04       70.81      6.99 o
   2   1   5     3151.80     3448.19     75.45 o
   3   1   5     1281.70     1237.19     23.52 o
   4   1   5       53.03       63.00      3.12 o
   5   1   5      414.86      379.27     12.65 o
   6   1   5     1458.26     1368.40     27.39 o
   7   1   5      158.40      131.68      3.46 o
   8   1   5      331.40      289.66      8.88 o
   9   1   5     1618.48     1632.11     30.67 o
  10   1   5       66.00       84.67      3.92 o
  11   1   5      239.48      222.45      8.34 o
  12   1   5       67.95       63.40      3.38 o
  13   1   5       15.99       19.06      4.81 o
  14   1   5      890.29      903.12     27.46 o
  15   1   5       89.26       83.26      5.91 o
  16   1   5      141.31      119.17      7.14 o
  17   1   5       16.07       18.52      8.21 o
  18   1   5        2.75        5.66      4.64 o
  19   1   5        4.10        2.74      4.91 o
  20   1   5        5.42        5.79      4.61 o
  21   1   5        0.39        3.42      4.34 o
  22   1   5        2.69       10.22      5.54 o
  23   1   5        1.95       14.47      5.37 o
  24   1   5        3.80        3.72     12.05 o
   1   2   5      366.52      377.74      7.83 o
   2   2   5     4415.98     4600.95     83.35 o
   3   2   5      595.24      526.45     14.43 o
   4   2   5     1388.63     1305.38     26.05 o
   5   2   5      226.47      208.18      8.83 o
   6   2   5      143.02      124.25      3.39 o
   7   2   5      118.89      139.43      3.40 o
   8   2   5       75.58       96.79      7.10 o
   9   2   5      297.34      305.38      6.57 o
  10   2   5       23.11       22.92      2.19 o
  11   2   5       35.44       36.22      2.23 o
  12   2   5       60.13       51.99      4.82 o
  13   2   5      395.28      438.01     13.84 o
  14   2   5       53.36       38.82      4.95 o
  15   2   5       29.66       31.51      5.48 o
  16   2   5        1.82       -2.04      3.38 o
  17   2   5      102.14       89.46      7.35 o
  18   2   5       21.74       15.53      4.17 o
  19   2   5       11.86       21.22      4.56 o
  20   2   5       12.08       11.44      4.33 o
  21   2   5        0.29        7.26      4.71 o
  22   2   5        0.91        5.27      4.90 o
  23   2   5        1.82        2.80      5.06 o
   1   3   5      949.75      911.95     16.59 o
   2   3   5      187.84      241.51     13.85 o
   3   3   5      995.74     1003.15     25.44 o
   4   3   5     2399.46     2441.19     44.96 o
   5   3   5      477.98      385.24     25.32 o
   6   3   5      449.46      379.44     10.62 o
   7   3   5        3.91        8.38      1.31 o
   8   3   5      366.15      382.34     16.23 o
   9   3   5       71.81       74.56      5.23 o
  10   3   5      288.09      300.42      6.90 o
  11   3   5       38.79       38.50      2.56 o
  12   3   5        7.03       10.56      2.19 o
  13   3   5      254.09      239.47     10.52 o
  14   3   5       54.93       55.69      4.25 o
  15   3   5       89.12       91.78      8.85 o
  16   3   5        8.52        8.40      3.67 o
  17   3   5       15.25       15.77      4.16 o
  18   3   5       10.02       14.36      4.14 o
  19   3   5        2.83        8.12      4.33 o
  20   3   5        4.09       10.64      4.71 o
  21   3   5        3.07        1.37      4.63 o
  22   3   5        2.08        9.04      5.03 o
  23   3   5        2.48        8.41      5.36 o
   1   4   5     2903.61     2633.58     44.52 o
   2   4   5      518.20      531.51      9.71 o
   3   4   5      570.48      636.34     11.44 o
   4   4   5     1640.57     1605.75     26.86 o
   5   4   5      458.13      445.71     12.09 o
   6   4   5       54.48       61.87      4.40 o
   7   4   5        9.96       12.69      1.50 o
   8   4   5      289.81      290.53     10.13 o
   9   4   5        3.07        2.78      1.51 o
  10   4   5      104.96       97.03      4.20 o
  11   4   5      194.48      199.45      5.75 o
  12   4   5      244.54      243.85      7.02 o
  13   4   5        9.28       13.04      3.96 o
  14   4   5      146.23      146.53      8.42 o
  15   4   5       14.77       25.09      5.09 o
  16   4   5        3.91        5.30      3.72 o
  17   4   5        6.70       17.94      4.75 o
  18   4   5       24.58       26.27      5.19 o
  19   4   5        5.05        8.99      4.64 o
  20   4   5       11.29       12.20      5.05 o
  21   4   5        0.33        5.63      5.10 o
  22   4   5        3.39       15.49      5.86 o
   1   5   5      312.90      303.30      7.03 o
   2   5   5      369.47      386.23      9.53 o
   3   5   5      355.97      383.90     10.67 o
   4   5   5      124.78      163.22     11.04 o
   5   5   5      119.31      112.73      3.22 o
   6   5   5       80.74       92.91      3.03 o
   7   5   5       22.52       23.64      1.82 o
   8   5   5      185.84      186.13      5.32 o
   9   5   5       34.46       39.48      3.29 o
  10   5   5      519.34      501.97     11.57 o
  11   5   5      132.10      165.12      6.28 o
  12   5   5       44.01       44.42      5.12 o
  13   5   5       27.52       22.44      3.60 o
  14   5   5       52.87       52.20      7.86 o
  15   5   5        2.57       -2.48      3.79 o
  16   5   5        5.16        3.46      4.15 o
  17   5   5        3.89       -0.03      4.05 o
  18   5   5        4.22       11.18      5.03 o
  19   5   5        0.60       -2.20      4.50 o
  20   5   5        7.35        8.89      5.17 o
  21   5   5        0.18        4.11      5.30 o
  22   5   5        1.71       10.22     15.71 o
   1   6   5       62.87       69.07      3.83 o
   2   6   5      242.31      230.70      5.40 o
   3   6   5      161.33      158.06      4.63 o
   4   6   5       34.97       40.75      2.27 o
   5   6   5       44.84       47.67      2.72 o
   6   6   5        5.22        6.58      2.11 o
   7   6   5       17.19       12.62      3.01 o
   8   6   5       49.19       65.87      5.99 o
   9   6   5       65.73       58.59      3.75 o
  10   6   5       80.49       85.72      5.09 o
  11   6   5       46.36       49.94      6.53 o
  12   6   5       18.95       15.72      3.52 o
  13   6   5        0.83       -0.50      3.04 o
  14   6   5       22.41       15.73      4.17 o
  15   6   5       11.15       18.60      4.99 o
  16   6   5        1.10       -0.47      4.11 o
  17   6   5        7.72        9.63      4.64 o
  18   6   5       15.93       13.51      5.25 o
  19   6   5        0.13       -2.28      4.73 o
  20   6   5        5.36        8.40      5.57 o
  21   6   5        0.67       13.30      7.64 o
   1   7   5       21.03       23.90      2.35 o
   2   7   5       99.23      113.03      4.32 o
   3   7   5       21.97       18.53      2.45 o
   4   7   5       80.13       91.17      4.47 o
   5   7   5      178.61      195.33      7.68 o
   6   7   5       19.96       21.66      3.23 o
   7   7   5       97.74      107.12      7.53 o
   8   7   5       51.53       66.59      4.73 o
   9   7   5      179.19      174.36      7.64 o
  10   7   5       50.65       61.96      4.87 o
  11   7   5       41.83       43.51      4.65 o
  12   7   5       13.03       18.69      3.98 o
  13   7   5        2.58        2.56      3.33 o
  14   7   5       22.78       13.09      5.19 o
  15   7   5        8.45       10.80      4.23 o
  16   7   5        1.07        8.40      4.85 o
  17   7   5        3.71       -1.56      4.69 o
  18   7   5        3.60        5.81      5.12 o
  19   7   5        2.83        0.70      5.25 o
  20   7   5        1.78        3.82      8.76 o
   1   8   5      143.03      148.68      7.78 o
   2   8   5       59.37       54.13      4.55 o
   3   8   5       59.44       61.18      5.31 o
   4   8   5      118.53      119.00      6.97 o
   5   8   5       62.39       61.04      5.02 o
   6   8   5       40.98       43.90      4.03 o
   7   8   5       58.01       71.51      7.40 o
   8   8   5       13.77       12.68      3.02 o
   9   8   5       22.42       21.66      3.85 o
  10   8   5       20.73       22.54      3.96 o
  11   8   5        1.33       -3.05      3.31 o
  12   8   5        8.06       16.70      4.09 o
  13   8   5        1.15       -0.77      3.62 o
  14   8   5        7.52        2.02      3.65 o
  15   8   5        1.84       -3.04      4.07 o
  16   8   5        4.24        3.04      5.23 o
  17   8   5        5.19        3.75      5.32 o
  18   8   5        0.80        0.02      5.87 o
   1   9   5        1.84       -2.39      2.39 o
   2   9   5       34.57       27.54      3.18 o
   3   9   5        0.78        5.15      3.45 o
   4   9   5       23.71       27.84      3.20 o
   5   9   5       51.96       51.50      5.84 o
   6   9   5       56.48       47.76      4.14 o
   7   9   5        1.68       -0.18      2.88 o
   8   9   5        4.41        1.25      2.95 o
   9   9   5       13.03       11.05      3.89 o
  10   9   5        6.10       11.83      3.91 o
  11   9   5        0.07       -0.09      3.64 o
  12   9   5        0.30        0.75      3.82 o
  13   9   5        3.32        8.33      4.22 o
  14   9   5        7.72        9.26      4.31 o
  15   9   5        2.00       -2.12      4.29 o
  16   9   5        0.51        2.32      6.35 o
   1  10   5       22.09       17.79      3.43 o
   2  10   5       14.37       14.66      3.36 o
   3  10   5        8.43       12.40      3.49 o
   4  10   5        3.33        7.27      3.55 o
   5  10   5       17.11       17.00      4.00 o
   6  10   5        1.67        2.66      3.37 o
   7  10   5       13.12       11.36      3.83 o
   8  10   5        0.95        5.28      3.50 o
   9  10   5        5.55       -0.58      3.95 o
  10  10   5        0.83        8.98      4.29 o
  11  10   5        0.39        3.98      4.88 o
  12  10   5        1.60        2.78      4.62 o
  13  10   5        0.45       -3.84      4.53 o
  14  10   5        0.69       10.12     11.45 o
   1  11   5        5.23        2.62      4.66 o
   2  11   5        2.88        5.04      3.39 o
   3  11   5        4.51       -2.19      3.92 o
   4  11   5       14.17       11.41      4.82 o
   5  11   5       16.82        5.42      5.49 o
   6  11   5        2.39        0.03      4.19 o
   7  11   5        3.04        0.78      4.64 o
   8  11   5        1.05        0.64      4.79 o
   9  11   5        1.83       -2.86      4.77 o
  10  11   5        1.93       -4.67      4.67 o
  11  11   5        2.04        8.46      8.06 o
  12  11   5        0.60        7.44     12.90 o
   1  12   5        0.99        0.59      4.21 o
   2  12   5        1.79       -2.16      4.16 o
   3  12   5        3.69        5.20      4.64 o
   4  12   5        0.32       -3.20      4.57 o
   5  12   5        0.24        0.02      6.67 o
   6  12   5        3.92       -1.43      7.29 o
   7  12   5        4.02        2.81     10.08 o
   0   0   6     9583.64     9175.71    462.29 o
   2   0   6     5828.87     5438.60    225.60 o
   4   0   6      192.57      167.70      5.24 o
   6   0   6    11522.44    10804.57    320.45 o
   8   0   6       68.33       57.64      3.52 o
  10   0   6     2753.50     2697.24     75.32 o
  12   0   6     1444.42     1460.06     49.54 o
  14   0   6      807.42      848.34     34.16 o
  16   0   6       29.07       15.27      5.51 o
  18   0   6       41.09       39.19      8.47 o
  20   0   6        5.73        8.73     11.25 o
  22   0   6        2.89       13.40      7.60 o
   0   1   6    12305.96    12111.82    390.10 o
   1   1   6     2037.30     1988.75     48.00 o
   2   1   6     1164.18     1202.82     26.43 o
   3   1   6      138.81      127.37      4.15 o
   4   1   6     2309.63     2166.24     38.44 o
   5   1   6      632.67      590.88     16.56 o
   6   1   6      175.66      128.82      5.20 o
   7   1   6     2151.20     2301.13     43.68 o
   8   1   6     2119.06     2380.57     59.63 o
   9   1   6      449.79      461.90     12.95 o
  10   1   6     1857.51     1897.18     35.52 o
  11   1   6      324.03      303.45      9.85 o
  12   1   6      250.30      252.44      7.27 o
  13   1   6      312.44      316.65     10.07 o
  14   1   6       11.28        9.85      4.30 o
  15   1   6        6.42       12.43      4.80 o
  16   1   6      119.77      123.89      9.24 o
  17   1   6       32.25       32.60      5.56 o
  18   1   6       24.08       23.15      5.25 o
  19   1   6        7.07        4.76      4.64 o
  20   1   6        2.20        5.01      4.39 o
  21   1   6        1.32        1.75      4.76 o
  22   1   6        3.77        0.90      4.58 o
  23   1   6        1.54        0.56      5.49 o
   0   2   6      145.23      149.37      8.37 o
   1   2   6      561.67      542.22     11.95 o
   2   2   6     3258.92     3247.48     65.62 o
   3   2   6      235.52      184.48     11.39 o
   4   2   6       23.16       34.59      1.70 o
   5   2   6      782.52      846.69     17.80 o
   6   2   6     3576.55     3599.31     73.46 o
   7   2   6      442.06      403.91     14.64 o
   8   2   6       43.95       37.32      2.66 o
   9   2   6       85.72      107.33      3.71 o
  10   2   6      169.42      170.01      4.44 o
  11   2   6       75.39       92.70      3.82 o
  12   2   6        0.87       -1.07      1.88 o
  13   2   6      603.47      585.80     14.98 o
  14   2   6      122.49      137.48     11.42 o
  15   2   6       14.06       14.51      3.85 o
  16   2   6      106.61      102.55      9.53 o
  17   2   6       17.82       26.80      4.97 o
  18   2   6       13.52       15.56      4.12 o
  19   2   6        1.20       -0.40      3.82 o
  20   2   6        2.08        5.36      4.18 o
  21   2   6        7.99       15.04      4.73 o
  22   2   6        1.10       -2.68      4.45 o
  23   2   6        0.36        8.27      5.51 o
   0   3   6     1379.33     1413.18     47.16 o
   1   3   6      136.47      185.44      9.78 o
   2   3   6      125.69      133.88      3.52 o
   3   3   6      212.70      221.96      4.84 o
   4   3   6      243.61      305.90      6.65 o
   5   3   6      519.47      469.46     10.54 o
   6   3   6      163.25      201.35      7.44 o
   7   3   6       95.60       89.55      5.75 o
   8   3   6      166.68      180.64      7.32 o
   9   3   6       65.28       71.61      4.68 o
  10   3   6      293.70      308.80      7.09 o
  11   3   6      192.06      194.05      6.15 o
  12   3   6      508.96      498.32     13.00 o
  13   3   6       69.53       69.99      6.59 o
  14   3   6       21.07       17.09      4.00 o
  15   3   6       71.74       67.83      5.73 o
  16   3   6       39.92       39.10      4.89 o
  17   3   6       23.80       24.68      4.43 o
  18   3   6        3.04        0.25      3.67 o
  19   3   6        7.76        4.88      3.89 o
  20   3   6       19.73       22.44      5.23 o
  21   3   6        3.88        6.71      5.07 o
  22   3   6        2.78        4.65      5.11 o
  23   3   6        5.34        1.59      6.94 o
   0   4   6    11345.61    11808.65    286.82 o
   1   4   6      565.97      620.23     17.78 o
   2   4   6      302.30      240.60     11.01 o
   3   4   6      891.35      826.52     16.54 o
   4   4   6       34.32       39.18      2.17 o
   5   4   6      133.25      137.53      4.83 o
   6   4   6      232.47      197.64      4.77 o
   7   4   6        3.20        7.38      1.99 o
   8   4   6       43.08       44.55      5.39 o
   9   4   6        1.96        4.25      1.57 o
  10   4   6       65.50       70.06      3.37 o
  11   4   6        8.69        9.28      2.45 o
  12   4   6       49.75       45.36      4.23 o
  13   4   6       96.43      107.32      7.16 o
  14   4   6        9.08        4.73      2.84 o
  15   4   6       17.77       15.93      3.93 o
  16   4   6      120.15      120.73      8.78 o
  17   4   6       12.14        7.53      4.42 o
  18   4   6        6.42       11.31      4.41 o
  19   4   6        2.94        6.43      4.61 o
  20   4   6        7.77        7.51      4.82 o
  21   4   6        1.23        5.90      4.96 o
  22   4   6        1.48        4.22      5.39 o
   0   5   6      110.42      107.98      4.54 o
   1   5   6      193.44      193.30      9.10 o
   2   5   6      755.77      742.00     13.07 o
   3   5   6      570.46      577.49     10.46 o
   4   5   6       66.11       66.35      2.53 o
   5   5   6      321.98      335.94      7.76 o
   6   5   6       64.41       62.23      5.88 o
   7   5   6       46.78       51.70      4.13 o
   8   5   6      159.31      150.21      5.00 o
   9   5   6       77.96       82.92      5.54 o
  10   5   6      149.58      139.55      7.27 o
  11   5   6       51.98       50.97      4.68 o
  12   5   6      232.61      247.30      9.05 o
  13   5   6       38.84       45.64      4.46 o
  14   5   6      102.36       95.84      6.26 o
  15   5   6       18.70       18.42      4.68 o
  16   5   6        2.98       -0.42      3.98 o
  17   5   6        3.22        5.06      4.21 o
  18   5   6        0.65        1.91      4.53 o
  19   5   6        0.01        3.55      4.83 o
  20   5   6        8.92        4.97      5.08 o
  21   5   6        2.36        9.69      5.59 o
  22   5   6        5.10        4.34      9.05 o
   0   6   6      187.56      174.37      6.62 o
   1   6   6       45.75       40.16      2.35 o
   2   6   6        7.83        7.93      1.70 o
   3   6   6        8.20        6.99      1.62 o
   4   6   6       93.12       77.54      3.21 o
   5   6   6       53.02       62.73      3.09 o
   6   6   6       44.77       47.50      3.72 o
   7   6   6       36.53       38.07      2.88 o
   8   6   6       41.35       52.54      5.15 o
   9   6   6       18.89       23.07      2.79 o
  10   6   6      152.66      155.48      6.59 o
  11   6   6        6.22        4.58      2.79 o
  12   6   6       19.64       16.24      3.92 o
  13   6   6       11.80        9.97      3.73 o
  14   6   6       16.47       17.75      4.25 o
  15   6   6        6.88        4.29      3.68 o
  16   6   6       20.26       22.37      5.11 o
  17   6   6       15.63       13.65      5.02 o
  18   6   6        2.30        5.36      4.61 o
  19   6   6        4.13        0.53      4.61 o
  20   6   6        3.13        3.63      5.47 o
  21   6   6        0.39       -4.87      7.95 o
   0   7   6        1.84        1.54      2.52 o
   1   7   6        5.53        5.77      1.89 o
   2   7   6       45.47       36.51      2.74 o
   3   7   6       59.20       66.66      3.67 o
   4   7   6       74.24       83.47      3.88 o
   5   7   6      137.36      147.67      5.32 o
   6   7   6       56.80       69.28      7.88 o
   7   7   6        8.85       12.28      2.99 o
   8   7   6       74.51       84.40      5.16 o
   9   7   6      101.21      101.41      6.29 o
  10   7   6       26.17       28.74      4.02 o
  11   7   6      129.97      152.05      8.14 o
  12   7   6       35.83       33.75      4.85 o
  13   7   6       10.48        7.13      3.86 o
  14   7   6       48.58       37.90      5.04 o
  15   7   6        8.64       11.39      4.28 o
  16   7   6        3.02        5.44      4.65 o
  17   7   6        1.06        3.67      4.93 o
  18   7   6        0.44        1.45      5.14 o
  19   7   6        0.44        7.13      5.54 o
  20   7   6        0.14       -2.75     12.74 o
   0   8   6       53.75       56.89      4.83 o
   1   8   6      104.68       99.77      4.37 o
   2   8   6       37.85       45.34      3.10 o
   3   8   6       58.09       54.48      5.17 o
   4   8   6        0.30        0.56      2.30 o
   5   8   6       31.64       34.61      3.10 o
   6   8   6       45.76       53.69      3.75 o
   7   8   6       33.48       31.38      4.22 o
   8   8   6       28.34       27.30      4.16 o
   9   8   6       24.79       37.16      4.52 o
  10   8   6       14.78       16.03      3.95 o
  11   8   6       36.90       32.25      4.69 o
  12   8   6       18.39       19.27      4.09 o
  13   8   6       11.70       10.65      4.31 o
  14   8   6        5.85       10.97      4.43 o
  15   8   6        0.84        1.11      5.17 o
  16   8   6        4.87        9.92      5.26 o
  17   8   6        2.84        1.31      5.30 o
  18   8   6        0.95        7.10      7.76 o
   0   9   6        1.09       -2.30      3.07 o
   1   9   6       11.67       10.11      2.55 o
   2   9   6       12.22       15.84      2.74 o
   3   9   6       36.02       28.29      3.46 o
   4   9   6       11.53        8.22      2.95 o
   5   9   6        1.92        0.13      2.92 o
   6   9   6       23.95       17.09      3.29 o
   7   9   6        2.72        4.28      3.24 o
   8   9   6        5.98        4.22      3.38 o
   9   9   6       17.08        8.45      3.79 o
  10   9   6       30.64       25.25      4.51 o
  11   9   6        7.90        3.31      3.86 o
  12   9   6        0.39       -0.38      3.75 o
  13   9   6        5.18       13.35      4.29 o
  14   9   6        0.76        3.22      4.51 o
  15   9   6        2.92        3.37      4.75 o
  16   9   6        2.69        3.27      6.13 o
   0  10   6       20.18       13.53      4.28 o
   1  10   6        5.73        5.16      2.79 o
   2  10   6        0.35        6.75      3.27 o
   3  10   6        7.21        6.27      3.30 o
   4  10   6        2.28       -3.16      3.16 o
   5  10   6        0.39       -1.45      3.13 o
   6  10   6        1.72        5.45      3.24 o
   7  10   6        1.28        7.07      3.72 o
   8  10   6        0.81        1.40      3.47 o
   9  10   6        5.50        6.03      3.68 o
  10  10   6        0.99        1.23      4.47 o
  11  10   6        6.21        5.22      4.41 o
  12  10   6        0.16        0.76      4.93 o
  13  10   6        0.23        2.66      5.08 o
  14  10   6        0.75        7.11      9.41 o
   0  11   6        4.83        6.37      4.48 o
   1  11   6        3.75        2.07      3.68 o
   2  11   6        4.13        1.54      4.46 o
   3  11   6        5.65        5.68      3.96 o
   4  11   6        0.58        0.02      3.78 o
   5  11   6        1.79        3.31      4.56 o
   6  11   6        1.34       -2.22      3.92 o
   7  11   6        2.75        0.38      4.19 o
   8  11   6        0.26       -4.03      4.51 o
   9  11   6        4.89        1.68      4.80 o
  10  11   6        0.35        1.86      6.05 o
  11  11   6        2.23       11.59      8.19 o
   0  12   6        4.42       -6.16     12.51 o
   1  12   6        1.01       -5.14      5.14 o
   2  12   6        1.05        1.01      5.35 o
   3  12   6        0.07       -4.70      4.70 o
   4  12   6        0.00       -4.46      4.84 o
   5  12   6        0.25        1.32      5.63 o
   6  12   6        2.13        6.61      9.69 o
   7  12   6        0.87       -6.67      8.41 o
   2   0   7    18035.88    18142.39    749.27 o
   4   0   7     8398.82     8103.81    219.88 o
   6   0   7     3969.84     4769.10    131.02 o
   8   0   7     1822.59     1710.71     48.20 o
  10   0   7      197.34      186.95      7.17 o
  12   0   7      445.17      439.00     16.99 o
  14   0   7      218.40      181.61     14.38 o
  16   0   7       62.78       72.45     10.12 o
  18   0   7       13.10       16.11      8.29 o
  20   0   7        1.95       -0.02     10.92 o
  22   0   7        2.78       11.32      8.20 o
   1   1   7      177.54      174.62      8.10 o
   2   1   7      679.56      582.80     17.05 o
   3   1   7      595.47      551.10     13.03 o
   4   1   7      717.48      703.81     17.41 o
   5   1   7      245.12      270.93      9.36 o
   6   1   7     3277.57     3510.51     65.96 o
   7   1   7      626.16      565.93     15.57 o
   8   1   7     1400.28     1512.27     29.24 o
   9   1   7      101.08      105.22      7.93 o
  10   1   7     1000.51      917.58     19.06 o
  11   1   7      131.64      133.09      4.68 o
  12   1   7      343.43      324.31      9.96 o
  13   1   7      103.85       99.60     12.51 o
  14   1   7      794.17      843.33     53.68 o
  15   1   7       19.21       29.56      4.67 o
  16   1   7       12.43       16.38      6.02 o
  17   1   7        4.30        2.82      4.03 o
  18   1   7       31.00       26.65      5.54 o
  19   1   7        2.84        3.17      5.39 o
  20   1   7       10.80        6.42      5.17 o
  21   1   7        7.84       12.29      5.14 o
  22   1   7        0.70        2.35      4.45 o
  23   1   7        0.58        4.61      4.81 o
   1   2   7     1663.44     1589.80     56.55 o
   2   2   7     4819.62     4874.07    106.71 o
   3   2   7     2435.59     2614.18     53.13 o
   4   2   7     1107.91     1019.79     20.37 o
   5   2   7      222.49      281.92     15.10 o
   6   2   7     1248.79     1414.75     30.53 o
   7   2   7     1002.59      972.71     21.41 o
   8   2   7       94.95      100.54      5.23 o
   9   2   7      182.31      177.50      6.03 o
  10   2   7      178.22      192.43      6.09 o
  11   2   7       94.22       82.51      3.95 o
  12   2   7      139.25      150.18      7.24 o
  13   2   7       85.69       87.94      9.13 o
  14   2   7       79.01       85.32      8.67 o
  15   2   7       82.39       92.68      6.63 o
  16   2   7        0.09        1.47      4.07 o
  17   2   7       14.51       14.16      4.41 o
  18   2   7       28.95       23.05      5.08 o
  19   2   7       12.17       16.64      5.41 o
  20   2   7        0.09       10.31      4.30 o
  21   2   7        1.22        3.13      4.16 o
  22   2   7        1.02       -0.70      4.65 o
  23   2   7        6.10        9.70      6.08 o
   1   3   7      306.57      253.48      8.98 o
   2   3   7       26.32       43.45      3.98 o
   3   3   7      338.77      346.24     21.83 o
   4   3   7      166.50      204.25      7.13 o
   5   3   7      306.60      342.93     10.61 o
   6   3   7      504.04      506.60     10.00 o
   7   3   7      672.38      667.90     13.09 o
   8   3   7       57.24       65.81      3.38 o
   9   3   7      265.69      202.57      7.68 o
  10   3   7      162.44      162.94      5.02 o
  11   3   7      255.27      251.37      9.56 o
  12   3   7       50.95       58.43      4.06 o
  13   3   7       77.12       74.44      4.69 o
  14   3   7       35.92       42.12      4.69 o
  15   3   7        4.39        3.62      3.81 o
  16   3   7       25.91       24.45      4.65 o
  17   3   7       45.71       60.21      5.82 o
  18   3   7       13.52        9.83      3.95 o
  19   3   7       12.98       11.33      4.11 o
  20   3   7       15.38       11.60      4.85 o
  21   3   7        2.65       10.11      4.95 o
  22   3   7        1.90        9.73      5.37 o
  23   3   7        0.09        4.68     13.16 o
   1   4   7     1147.26     1157.77     23.43 o
   2   4   7      841.62      875.69     16.20 o
   3   4   7       54.51       58.63      2.43 o
   4   4   7      350.27      402.48      8.37 o
   5   4   7       82.15      103.51      5.42 o
   6   4   7      307.48      274.72      9.38 o
   7   4   7       49.76       44.86      3.41 o
   8   4   7      201.23      210.99      5.53 o
   9   4   7      354.58      317.82      7.84 o
  10   4   7      194.76      201.40      6.94 o
  11   4   7       56.92       63.56     10.97 o
  12   4   7      137.46      137.71      6.45 o
  13   4   7       14.25       10.98      3.22 o
  14   4   7      133.09      141.59      7.78 o
  15   4   7       12.13        9.34      3.59 o
  16   4   7       10.11       12.28      3.84 o
  17   4   7        8.42        9.71      3.79 o
  18   4   7        5.09        5.14      4.16 o
  19   4   7       11.92        8.44      4.64 o
  20   4   7        6.99       15.79      5.11 o
  21   4   7        1.65       10.73      5.24 o
  22   4   7       11.20       13.14      6.41 o
   1   5   7       32.06       30.18      1.64 o
   2   5   7      188.33      194.13      4.74 o
   3   5   7      141.35      150.99      4.18 o
   4   5   7       22.92       29.50      3.10 o
   5   5   7      169.19      148.99      4.29 o
   6   5   7       43.07       47.79      2.60 o
   7   5   7       80.62       94.06      3.86 o
   8   5   7      120.13      122.65      4.72 o
   9   5   7       45.73       50.29      3.73 o
  10   5   7       78.99       71.11      4.23 o
  11   5   7      101.67      115.84      5.55 o
  12   5   7       73.65       78.36      4.92 o
  13   5   7       21.75       22.81      3.77 o
  14   5   7       12.29       13.84      3.48 o
  15   5   7        3.98        1.25      3.23 o
  16   5   7        5.23       12.88      4.28 o
  17   5   7        4.11        2.88      4.22 o
  18   5   7       20.02       25.14      7.36 o
  19   5   7        1.22        6.04      4.89 o
  20   5   7       11.32       19.12      5.54 o
  21   5   7        2.54        5.19      5.52 o
   1   6   7       10.90       10.57      1.79 o
   2   6   7      178.07      168.95      4.85 o
   3   6   7      110.25      105.63      3.66 o
   4   6   7       36.02       40.17      2.99 o
   5   6   7        1.16        1.09      1.78 o
   6   6   7        3.36        5.16      2.05 o
   7   6   7       48.73       43.42      4.45 o
   8   6   7        3.51        3.95      2.20 o
   9   6   7       26.42       35.83      3.23 o
  10   6   7       18.53       14.42      3.08 o
  11   6   7       14.87       14.92      3.24 o
  12   6   7       12.06       12.81      3.43 o
  13   6   7       14.83       15.31      3.92 o
  14   6   7       34.10       41.49      5.75 o
  15   6   7        0.14       -0.86      3.57 o
  16   6   7        1.80        5.79      4.34 o
  17   6   7        3.55        5.30      4.71 o
  18   6   7        6.18        7.03      4.93 o
  19   6   7        0.82        1.81      4.88 o
  20   6   7        4.45        7.09      5.41 o
   1   7   7       77.56       79.98      5.32 o
   2   7   7       52.11       52.58      3.21 o
   3   7   7      148.33      136.01      5.12 o
   4   7   7       48.41       61.87      5.54 o
   5   7   7       24.35       28.99      4.15 o
   6   7   7       81.11       73.97      4.35 o
   7   7   7       22.31       20.73      3.03 o
   8   7   7       66.98       72.33      4.44 o
   9   7   7       34.78       35.76      4.06 o
  10   7   7        7.33        9.51      3.36 o
  11   7   7        1.00        2.97      3.59 o
  12   7   7       13.92       19.05      4.23 o
  13   7   7        5.57        8.49      3.92 o
  14   7   7       21.12       23.20      4.62 o
  15   7   7       17.13       12.88      4.28 o
  16   7   7        1.67        4.90      4.18 o
  17   7   7        0.86        4.65      4.85 o
  18   7   7        5.17       13.32      5.56 o
  19   7   7        1.41        5.49      5.98 o
   1   8   7       47.94       67.57      3.83 o
   2   8   7       71.83       71.37      3.95 o
   3   8   7       11.06        8.17      2.48 o
   4   8   7       40.08       40.62      3.25 o
   5   8   7       56.21       60.49      4.00 o
   6   8   7       12.05       11.68      2.98 o
   7   8   7       44.48       49.89      4.50 o
   8   8   7       48.07       45.51      5.36 o
   9   8   7       30.84       40.84      4.79 o
  10   8   7       14.41       10.49      3.99 o
  11   8   7       15.06       18.98      4.48 o
  12   8   7       10.07       13.37      4.17 o
  13   8   7        1.40        2.87      3.91 o
  14   8   7        5.27        4.61      4.15 o
  15   8   7        5.07        0.76      4.25 o
  16   8   7        7.75        6.36      4.75 o
  17   8   7        2.96       12.17      5.42 o
  18   8   7        0.53       -6.22      8.41 o
   1   9   7        1.57       -2.69      2.69 o
   2   9   7        6.37        2.31      2.53 o
   3   9   7        6.66        2.61      2.77 o
   4   9   7       30.83       27.46      4.46 o
   5   9   7       25.16       20.15      3.73 o
   6   9   7       54.86       45.40      4.63 o
   7   9   7       19.06       19.60      3.88 o
   8   9   7        5.61        4.49      3.30 o
   9   9   7       11.31        1.07      3.36 o
  10   9   7        0.22        2.44      3.71 o
  11   9   7        0.46        3.36      3.89 o
  12   9   7        1.62        5.14      4.34 o
  13   9   7        1.44        4.64      4.22 o
  14   9   7       14.97       11.40      5.01 o
  15   9   7        0.86        9.75      5.16 o
  16   9   7        0.77       21.33     10.36 o
   1  10   7        4.47        1.31      3.05 o
   2  10   7        1.68       -1.10      2.82 o
   3  10   7        4.38        6.11      3.17 o
   4  10   7       13.10       12.56      3.39 o
   5  10   7        6.94        8.87      3.69 o
   6  10   7        3.81        6.91      3.76 o
   7  10   7        3.90        8.21      3.86 o
   8  10   7        7.63        9.56      3.88 o
   9  10   7       13.34       12.41      3.98 o
  10  10   7        4.17        8.69      3.98 o
  11  10   7        3.26        1.23      3.94 o
  12  10   7        3.94        3.64      4.80 o
  13  10   7        0.88        4.82      6.49 o
  14  10   7        1.90        4.89     12.31 o
   1  11   7        0.62       -1.71      4.30 o
   2  11   7        0.23        1.54      4.49 o
   3  11   7        0.46       -0.35      3.79 o
   4  11   7        3.41        3.25      3.98 o
   5  11   7        7.46        3.72      4.24 o
   6  11   7        2.09       -0.23      4.04 o
   7  11   7        8.20       10.81      4.88 o
   8  11   7        1.36        1.67      4.54 o
   9  11   7        0.67        3.95      5.69 o
  10  11   7        0.26        0.26      5.84 o
  11  11   7        1.63        7.91      8.17 o
   1  12   7        0.49        0.83      8.77 o
   2  12   7        0.28       -6.01      6.01 o
   3  12   7        0.16       -8.28      8.28 o
   4  12   7        0.31       -7.19      7.19 o
   5  12   7        0.21       -3.06      7.25 o
   6  12   7        0.76       -6.59     14.33 o
   0   0   8      473.54      447.82     19.51 o
   2   0   8      151.17      155.59     14.76 o
   4   0   8       71.88       80.67      5.07 o
   6   0   8     1390.18     1509.03     39.34 o
   8   0   8      321.06      281.79      9.26 o
  10   0   8       79.39       82.35      4.67 o
  12   0   8      556.88      611.06     31.72 o
  14   0   8      241.41      255.32     13.48 o
  16   0   8      154.95      134.71     19.16 o
  18   0   8       61.84       32.75      8.35 o
  20   0   8        4.82        5.23      6.69 o
  22   0   8        0.34       -4.11      6.85 o
   0   1   8      318.86      348.72     11.09 o
   1   1   8      392.02      383.18      8.92 o
   2   1   8     3707.95     3856.77     87.58 o
   3   1   8      296.73      295.48      6.70 o
   4   1   8     1914.97     1958.63     44.84 o
   5   1   8     1097.27     1067.94     22.84 o
   6   1   8     2447.25     3001.08     53.04 o
   7   1   8     1329.69     1304.67     25.50 o
   8   1   8      228.76      237.53      5.61 o
   9   1   8      122.45      127.82      7.84 o
  10   1   8      173.47      165.63      7.08 o
  11   1   8       44.73       52.52      3.45 o
  12   1   8      233.96      253.53      9.17 o
  13   1   8       73.61       66.16      4.57 o
  14   1   8       38.81       36.99      5.30 o
  15   1   8        4.48        2.04      3.33 o
  16   1   8      184.40      186.40     15.25 o
  17   1   8        3.95       11.47      4.28 o
  18   1   8        2.86        1.40      4.14 o
  19   1   8        1.29        1.39      4.21 o
  20   1   8        0.37        4.56      4.40 o
  21   1   8        0.25       -3.35      4.56 o
  22   1   8        0.98        5.83      4.34 o
  23   1   8        0.15       -1.40      5.12 o
   0   2   8      847.35      758.71     25.67 o
   1   2   8      714.46      664.86     16.00 o
   2   2   8      556.24      587.76     12.42 o
   3   2   8      706.24      726.53     15.90 o
   4   2   8     2125.72     2339.71     45.61 o
   5   2   8      555.28      600.93     13.84 o
   6   2   8      210.70      244.27      9.12 o
   7   2   8      315.35      340.61     15.13 o
   8   2   8      441.44      435.94     12.33 o
   9   2   8      231.07      215.87      5.65 o
  10   2   8       48.58       54.73      3.83 o
  11   2   8      103.22      105.14      4.45 o
  12   2   8      130.23      143.69      6.44 o
  13   2   8      148.99      145.59     12.72 o
  14   2   8      151.72      144.74      7.01 o
  15   2   8       86.38       78.82      6.43 o
  16   2   8       11.59       14.93      4.22 o
  17   2   8        9.45        6.03      3.82 o
  18   2   8        7.74       13.84      4.40 o
  19   2   8       11.67       11.65      4.52 o
  20   2   8        0.54       -3.25      3.73 o
  21   2   8        0.67        2.93      4.12 o
  22   2   8        2.19        4.95      4.66 o
  23   2   8        0.07        0.41      6.76 o
   0   3   8      256.01      279.21     11.06 o
   1   3   8       14.56       15.46      1.61 o
   2   3   8      661.56      703.20     14.44 o
   3   3   8      818.71      891.34     18.11 o
   4   3   8      281.71      283.64      6.72 o
   5   3   8      434.74      522.85     11.11 o
   6   3   8      198.37      181.47      5.71 o
   7   3   8      510.39      519.78     11.67 o
   8   3   8      394.21      394.45      8.92 o
   9   3   8      361.09      339.44      8.80 o
  10   3   8      404.15      369.13     10.03 o
  11   3   8      252.66      247.28     14.76 o
  12   3   8       30.51       30.07      3.88 o
  13   3   8       39.03       40.83      4.38 o
  14   3   8       34.23       30.41      4.34 o
  15   3   8       12.52        7.78      4.06 o
  16   3   8       12.33       14.61      4.19 o
  17   3   8       11.91       15.65      4.36 o
  18   3   8       10.33        8.17      3.90 o
  19   3   8        3.08        7.76      4.14 o
  20   3   8        4.10        7.80      4.18 o
  21   3   8        1.88        2.54      4.57 o
  22   3   8        0.28       -4.21      4.82 o
   0   4   8      529.59      443.63     21.18 o
   1   4   8       60.49       61.22      4.28 o
   2   4   8       99.23       95.54      2.81 o
   3   4   8      269.37      292.43      6.12 o
   4   4   8      558.31      560.79     11.89 o
   5   4   8      213.84      217.62     10.32 o
   6   4   8      394.17      439.85      9.53 o
   7   4   8       50.39       68.03      2.95 o
   8   4   8      401.09      424.35     10.59 o
   9   4   8       28.96       30.76      3.53 o
  10   4   8      310.93      275.38      8.82 o
  11   4   8       66.10       71.81      4.42 o
  12   4   8       45.71       49.13      6.02 o
  13   4   8       50.69       45.17      4.23 o
  14   4   8       24.51       21.83      3.94 o
  15   4   8        4.28        8.45      3.35 o
  16   4   8        5.06        8.07      3.77 o
  17   4   8        3.83        6.10      3.74 o
  18   4   8        3.27        6.19      4.29 o
  19   4   8        1.48        3.32      4.50 o
  20   4   8        5.55       11.63      4.98 o
  21   4   8        1.03       12.75      5.51 o
  22   4   8        1.02       -3.64      6.54 o
   0   5   8      364.45      447.95     13.25 o
   1   5   8      171.08      191.15      4.85 o
   2   5   8        2.70        2.84      2.13 o
   3   5   8        3.47        8.68      1.70 o
   4   5   8      224.05      233.77      5.72 o
   5   5   8      197.67      187.98      6.58 o
   6   5   8       47.08       64.28      5.88 o
   7   5   8      228.53      216.95      6.45 o
   8   5   8       82.52       79.38      4.16 o
   9   5   8      196.94      189.64      6.77 o
  10   5   8      128.54      108.51      5.25 o
  11   5   8       39.92       41.00      5.23 o
  12   5   8       29.96       29.93      3.72 o
  13   5   8        9.37       12.52      3.30 o
  14   5   8       57.13       51.51      4.88 o
  15   5   8       10.10        8.55      3.45 o
  16   5   8       12.82        5.72      4.09 o
  17   5   8        2.28        4.19      4.26 o
  18   5   8       11.76        8.71      4.53 o
  19   5   8        2.10        5.71      4.94 o
  20   5   8        1.02        9.69      5.24 o
  21   5   8        0.28        4.19      6.23 o
   0   6   8      118.19      112.41      5.85 o
   1   6   8       92.10       96.59      4.14 o
   2   6   8       56.25       54.93      3.33 o
   3   6   8       21.45       31.83      2.34 o
   4   6   8      168.79      181.18      5.56 o
   5   6   8       54.42       63.25      3.62 o
   6   6   8       22.79       18.27      3.46 o
   7   6   8       28.19       28.02      4.77 o
   8   6   8        7.55        7.40      2.57 o
   9   6   8       45.75       37.19      3.51 o
  10   6   8       37.48       25.77      3.32 o
  11   6   8       91.01       83.17      6.15 o
  12   6   8        2.13        1.51      2.99 o
  13   6   8        9.92       13.46      3.53 o
  14   6   8        4.10        0.06      3.34 o
  15   6   8        9.13       11.30      3.89 o
  16   6   8        0.94       -0.14      3.74 o
  17   6   8       12.62       14.90      4.84 o
  18   6   8        4.96       18.20      5.14 o
  19   6   8        1.90        3.21      4.86 o
  20   6   8        0.61       -1.77      5.77 o
   0   7   8      122.78      118.51      7.07 o
   1   7   8       58.36       57.42      4.13 o
   2   7   8        9.90       13.31      2.10 o
   3   7   8        8.23        9.15      2.33 o
   4   7   8      149.25      155.41      5.89 o
   5   7   8        3.10        1.91      2.15 o
   6   7   8        7.25        9.22      2.50 o
   7   7   8        3.48        6.32      2.43 o
   8   7   8       37.05       36.23      3.70 o
   9   7   8       26.61       21.30      3.90 o
  10   7   8       16.48       18.88      3.51 o
  11   7   8        4.65        3.68      4.37 o
  12   7   8       45.84       49.06      5.33 o
  13   7   8       32.54       41.34      6.09 o
  14   7   8        7.90       10.23      3.97 o
  15   7   8        8.85        8.64      4.19 o
  16   7   8       14.11       14.82      4.65 o
  17   7   8        1.69        2.77      6.37 o
  18   7   8        0.14        4.21      5.12 o
  19   7   8        4.02        8.17      9.42 o
   0   8   8        6.78        1.20      3.53 o
   1   8   8       57.05       50.35      3.74 o
   2   8   8       81.81       81.95      4.02 o
   3   8   8       10.47       11.16      2.70 o
   4   8   8       19.79       22.37      3.17 o
   5   8   8       20.83       17.87      3.60 o
   6   8   8       10.88       12.06      2.92 o
   7   8   8       47.05       45.67      4.13 o
   8   8   8       28.60       33.01      4.41 o
   9   8   8       19.40       26.80      4.44 o
  10   8   8       10.31       19.45      4.12 o
  11   8   8       12.19       14.42      4.16 o
  12   8   8       17.79       18.75      4.51 o
  13   8   8        0.33        2.88      3.94 o
  14   8   8        6.89       12.21      4.28 o
  15   8   8        0.46        3.79      4.35 o
  16   8   8        7.17        8.82      4.89 o
  17   8   8        2.90        5.82      5.45 o
  18   8   8        2.90       10.82     12.97 o
   0   9   8        2.48        1.88      3.94 o
   1   9   8       25.42       27.36      3.70 o
   2   9   8        1.20       -0.56      2.28 o
   3   9   8       35.64       44.58      4.01 o
   4   9   8       15.23        8.61      3.22 o
   5   9   8       21.81       18.69      3.70 o
   6   9   8        2.78        2.74      3.15 o
   7   9   8        0.10        3.39      3.17 o
   8   9   8       12.01        7.92      3.44 o
   9   9   8        2.57       -1.53      3.51 o
  10   9   8        2.27        1.73      3.87 o
  11   9   8        2.14        9.02      4.39 o
  12   9   8        9.80        8.59      4.31 o
  13   9   8        3.64        2.69      4.14 o
  14   9   8        5.95        3.90      4.64 o
  15   9   8        3.08        4.73      4.88 o
  16   9   8        4.77        7.16     13.07 o
   0  10   8        2.62        9.26      5.23 o
   1  10   8        0.00       -1.86      3.20 o
   2  10   8        6.04       -1.47      3.21 o
   3  10   8        3.79        0.28      3.01 o
   4  10   8        2.55        8.89      3.56 o
   5  10   8        5.35        1.79      3.52 o
   6  10   8       10.68        7.05      4.28 o
   7  10   8        0.49       -2.11      3.43 o
   8  10   8        2.97        6.57      3.76 o
   9  10   8        9.04       10.08      3.91 o
  10  10   8        0.35        0.33      3.92 o
  11  10   8        5.05       -0.40      4.22 o
  12  10   8        0.33        5.59      4.95 o
  13  10   8        2.65       12.83      6.61 o
  14  10   8        1.15        5.18     14.34 o
   0  11   8        3.97       -2.01      6.07 o
   1  11   8        2.20       -1.73      4.57 o
   2  11   8        1.04        0.23      4.88 o
   3  11   8        2.31       -2.28      4.91 o
   4  11   8        1.63       -1.40      5.06 o
   5  11   8        1.93       -5.57      5.57 o
   6  11   8        0.74        4.84      4.28 o
   7  11   8        7.35       10.75      4.58 o
   8  11   8        0.09       -1.46      4.36 o
   9  11   8        0.34       -3.20      5.06 o
  10  11   8        0.56        8.27      6.57 o
   0  12   8        3.62        1.16     10.77 o
   1  12   8        0.75       -4.73      7.43 o
   2  12   8        0.32        3.05      6.13 o
   3  12   8        1.66       -3.66      6.22 o
   4  12   8        0.65       -4.11      7.92 o
   5  12   8        1.44        4.96      8.38 o
   2   0   9    12404.17    13342.08    551.54 o
   4   0   9     3752.86     3740.85    136.90 o
   6   0   9     1066.28     1185.37     31.13 o
   8   0   9     1550.65     1642.63     46.00 o
  10   0   9      823.84      846.61     24.85 o
  12   0   9      196.84      189.78      9.46 o
  14   0   9       37.87       45.58      7.45 o
  16   0   9       10.65        7.25      5.55 o
  18   0   9       16.23       23.93     11.72 o
  20   0   9        1.29       13.09      7.39 o
  22   0   9        0.19       -5.13     12.94 o
   1   1   9      564.81      587.33     13.39 o
   2   1   9      753.89      866.05     19.37 o
   3   1   9      428.48      494.45     10.84 o
   4   1   9      311.38      346.30     13.22 o
   5   1   9      132.18      139.66     10.97 o
   6   1   9      356.35      355.38      6.88 o
   7   1   9     1103.46     1098.73     20.54 o
   8   1   9      918.58      925.51     18.27 o
   9   1   9       29.94       33.25      2.07 o
  10   1   9      435.65      391.69     13.12 o
  11   1   9      385.26      359.50      9.31 o
  12   1   9        4.48        3.29      1.91 o
  13   1   9       76.22       74.54      4.47 o
  14   1   9       29.50       23.08      3.35 o
  15   1   9       13.21       13.00      3.65 o
  16   1   9        2.78        7.11      3.62 o
  17   1   9        0.58       -3.26      3.26 o
  18   1   9        6.06       -1.17      3.56 o
  19   1   9        9.29       12.28      4.49 o
  20   1   9        1.09        2.28      4.26 o
  21   1   9        0.10       -3.90      4.27 o
  22   1   9        1.96        0.67      4.92 o
  23   1   9        0.10        7.57      7.29 o
   1   2   9      543.28      490.20     11.51 o
   2   2   9      786.23      791.60     16.48 o
   3   2   9     2327.63     2441.11     49.35 o
   4   2   9      874.84      816.36     18.65 o
   5   2   9      959.65     1030.35     20.71 o
   6   2   9       90.41       94.66      2.73 o
   7   2   9       98.91       99.82      4.74 o
   8   2   9       74.87       77.03      4.17 o
   9   2   9      237.18      228.65      7.07 o
  10   2   9      632.26      668.89     15.74 o
  11   2   9       57.28       56.15      4.09 o
  12   2   9       12.60       11.90      3.30 o
  13   2   9       74.13       77.23      9.56 o
  14   2   9      100.30      105.31      6.06 o
  15   2   9       16.86       16.79      3.94 o
  16   2   9        3.32       -1.75      4.90 o
  17   2   9        0.43        1.87      3.62 o
  18   2   9        0.65       -0.18      3.79 o
  19   2   9        1.08        0.17      4.00 o
  20   2   9        0.31        0.61      4.17 o
  21   2   9        0.64        0.82      5.91 o
  22   2   9        0.45        8.11      4.77 o
  23   2   9        0.30        1.30      8.06 o
   1   3   9      548.78      593.85     13.34 o
   2   3   9      339.34      268.57      7.18 o
   3   3   9      995.20     1072.68     22.44 o
   4   3   9      613.20      636.06     14.39 o
   5   3   9      260.15      223.24      5.37 o
   6   3   9      648.36      667.70     20.77 o
   7   3   9       52.03       45.33      4.49 o
   8   3   9      232.64      219.06      8.90 o
   9   3   9      320.98      305.63      8.50 o
  10   3   9       35.51       34.80      4.11 o
  11   3   9       36.16       31.60      3.23 o
  12   3   9       66.84       61.54      6.12 o
  13   3   9      101.26      100.23      5.41 o
  14   3   9       13.61       17.92      3.78 o
  15   3   9        0.36       -2.29      3.29 o
  16   3   9        9.12        6.69      3.80 o
  17   3   9       20.58       23.44      4.80 o
  18   3   9        8.77        8.94      4.36 o
  19   3   9        1.91        9.02      4.01 o
  20   3   9        0.76       -0.84      4.01 o
  21   3   9        1.38        0.51      4.32 o
  22   3   9        0.20       -0.22      4.76 o
   1   4   9       40.89       43.37      3.60 o
   2   4   9      822.36      738.61     16.06 o
   3   4   9       17.28       17.74      2.49 o
   4   4   9       83.42      100.99      4.61 o
   5   4   9       35.03       28.94      1.65 o
   6   4   9      908.34      903.58     19.56 o
   7   4   9       99.73      106.70      7.05 o
   8   4   9       58.11       69.35      3.67 o
   9   4   9       53.90       61.66      4.05 o
  10   4   9        9.48        7.13      2.32 o
  11   4   9       30.20       29.53      3.50 o
  12   4   9      104.94      104.05      5.56 o
  13   4   9       91.23       98.10      5.89 o
  14   4   9        8.26        6.93      3.32 o
  15   4   9        5.57        3.55      4.53 o
  16   4   9        9.96       11.94      3.78 o
  17   4   9        1.59        3.77      3.66 o
  18   4   9        3.59        4.22      3.88 o
  19   4   9        0.10        1.29      4.27 o
  20   4   9        6.28        7.96      4.84 o
  21   4   9        1.83        7.38      5.01 o
  22   4   9        0.82       17.39     13.46 o
   1   5   9       70.22       73.51      3.75 o
   2   5   9      216.76      204.59      5.57 o
   3   5   9       30.97       33.54      2.10 o
   4   5   9      569.72      591.68     12.40 o
   5   5   9       60.12       53.94      3.28 o
   6   5   9      111.44      118.19      7.52 o
   7   5   9      205.69      195.27      6.75 o
   8   5   9      181.96      186.70      6.98 o
   9   5   9       37.67       43.45      5.21 o
  10   5   9       72.66       73.19      5.81 o
  11   5   9       34.55       38.68      5.22 o
  12   5   9       39.70       36.59      4.87 o
  13   5   9       24.00       25.21      4.95 o
  14   5   9       26.08       23.22      3.93 o
  15   5   9        5.31        7.34      3.41 o
  16   5   9        2.92        5.28      3.37 o
  17   5   9        5.28        5.96      4.23 o
  18   5   9        2.53       19.19      4.94 o
  19   5   9        8.04        7.74      4.95 o
  20   5   9        1.24        5.92      5.07 o
  21   5   9        1.30        4.90      8.66 o
   1   6   9       32.57       31.47      3.69 o
   2   6   9        0.93        3.16      2.63 o
   3   6   9        9.69       15.12      3.44 o
   4   6   9       59.42       61.58      6.09 o
   5   6   9       31.32       33.56      2.88 o
   6   6   9        2.60        3.72      2.45 o
   7   6   9        3.45        0.07      2.09 o
   8   6   9       71.95       65.84      5.92 o
   9   6   9       54.10       48.95      4.32 o
  10   6   9       28.11       26.87      3.60 o
  11   6   9        1.77        5.69      2.88 o
  12   6   9       11.64       14.52      3.33 o
  13   6   9        8.79        9.44      3.36 o
  14   6   9        4.27        4.15      3.55 o
  15   6   9        8.04       11.83      3.85 o
  16   6   9       11.16       12.42      4.26 o
  17   6   9        3.28       13.64      4.57 o
  18   6   9        0.90        8.74      4.79 o
  19   6   9        0.75        7.94      5.20 o
  20   6   9        0.12        9.46      9.00 o
   1   7   9       78.61       79.67      4.34 o
   2   7   9       52.38       56.73      5.50 o
   3   7   9       21.49       23.96      3.21 o
   4   7   9        7.16        5.20      2.23 o
   5   7   9       88.49       92.52      7.07 o
   6   7   9       31.22       35.38      4.62 o
   7   7   9      101.94       95.09      6.02 o
   8   7   9       46.43       47.09      4.10 o
   9   7   9       13.96       18.53      3.31 o
  10   7   9        5.88        6.14      3.59 o
  11   7   9       11.00       13.78      3.66 o
  12   7   9       11.02       20.10      4.24 o
  13   7   9        0.81        7.24      3.68 o
  14   7   9       35.30       33.16      4.86 o
  15   7   9       12.87        8.22      4.10 o
  16   7   9        2.16       11.17      4.47 o
  17   7   9        0.06       -3.22      4.13 o
  18   7   9        1.96        5.50      5.22 o
  19   7   9        3.78       23.93     13.43 o
   1   8   9        5.30        7.66      2.79 o
   2   8   9       12.00       21.98      3.37 o
   3   8   9       68.60       68.37      5.27 o
   4   8   9       71.53       63.15      4.13 o
   5   8   9       90.08      114.30      5.78 o
   6   8   9        0.23        2.56      2.61 o
   7   8   9       12.93       10.69      3.12 o
   8   8   9       20.45       24.08      3.76 o
   9   8   9        9.61        4.27      3.35 o
  10   8   9        8.77        4.33      3.66 o
  11   8   9        2.23        0.50      3.60 o
  12   8   9        6.87        2.76      3.68 o
  13   8   9        0.59        0.30      4.32 o
  14   8   9        0.39        2.66      4.02 o
  15   8   9        0.71        9.12      4.50 o
  16   8   9        0.52        3.67      4.57 o
  17   8   9        1.18        1.67      5.99 o
   1   9   9       47.93       42.14      4.42 o
   2   9   9       22.83       21.31      3.77 o
   3   9   9        1.75        4.73      3.35 o
   4   9   9        0.44       -0.27      2.69 o
   5   9   9        8.76        5.93      4.56 o
   6   9   9       13.06       15.62      3.73 o
   7   9   9        5.48        5.26      3.23 o
   8   9   9        4.81        1.96      3.41 o
   9   9   9        1.11        3.60      3.59 o
  10   9   9        1.30        6.61      3.77 o
  11   9   9        6.55        9.16      4.30 o
  12   9   9        2.64        5.00      4.12 o
  13   9   9        0.98       -0.33      4.09 o
  14   9   9        1.84        5.37      4.56 o
  15   9   9        5.87       11.77      6.06 o
  16   9   9        0.46       -7.01     11.39 o
   1  10   9        3.32        2.66      3.76 o
   2  10   9        4.23       -1.14      3.79 o
   3  10   9        2.84        1.72      3.97 o
   4  10   9       37.81       40.16      6.56 o
   5  10   9       14.61       17.43      4.90 o
   6  10   9        2.69        7.97      3.67 o
   7  10   9        6.03        6.60      3.94 o
   8  10   9        0.01        2.06      3.91 o
   9  10   9        5.22        2.01      3.80 o
  10  10   9        1.45       -1.69      3.91 o
  11  10   9        2.81        1.92      4.14 o
  12  10   9        0.63        0.54      4.37 o
  13  10   9        0.77        9.32      7.02 o
   1  11   9        0.38       -3.34      5.31 o
   2  11   9        5.53        8.90      4.92 o
   3  11   9        8.10        4.72      5.14 o
   4  11   9        0.50        6.49      6.39 o
   5  11   9        0.65        9.75      5.51 o
   6  11   9        2.64        4.63      5.36 o
   7  11   9        7.29       11.42      5.82 o
   8  11   9        1.58        8.79      5.37 o
   9  11   9        0.44       -1.38      6.51 o
  10  11   9        0.17       -2.66     14.06 o
   1  12   9        0.62       -7.54      7.54 o
   2  12   9        1.26       -1.93      7.80 o
   3  12   9        1.55      -18.44     18.44 o
   4  12   9        1.86        8.06     11.96 o
   0   0  10     1318.21     1538.37     64.33 o
   2   0  10    11097.40    12486.06    516.79 o
   4   0  10    21717.44    23689.36    977.82 o
   6   0  10      913.99      861.05     26.71 o
   8   0  10      105.99      116.34      6.83 o
  10   0  10      356.22      344.00     15.48 o
  12   0  10      199.77      173.43      8.96 o
  14   0  10       80.79       63.45      9.06 o
  16   0  10        9.89        8.62      5.58 o
  18   0  10        0.85        0.53      5.60 o
  20   0  10       19.57       23.47      8.03 o
  22   0  10        0.66        2.75      6.71 o
   0   1  10      149.79      178.16      5.76 o
   1   1  10      402.54      362.60     10.53 o
   2   1  10       75.75       93.05      3.40 o
   3   1  10      648.81      673.33     23.07 o
   4   1  10     8852.54     9662.48    208.29 o
   5   1  10      382.55      436.66     19.69 o
   6   1  10       28.31       28.24      3.22 o
   7   1  10      931.93     1007.75     18.85 o
   8   1  10     1103.02     1171.16     31.23 o
   9   1  10      169.85      167.74      4.68 o
  10   1  10      253.04      259.70     13.66 o
  11   1  10       30.41       30.24      2.75 o
  12   1  10      248.37      235.05      8.49 o
  13   1  10       82.05       75.03      5.74 o
  14   1  10      109.83      101.22      7.69 o
  15   1  10        2.91        0.35      2.64 o
  16   1  10        0.36       -0.50      3.22 o
  17   1  10        3.64        2.06      3.51 o
  18   1  10       31.76       25.13      4.87 o
  19   1  10        2.91        0.83      3.93 o
  20   1  10        1.13        0.64      4.19 o
  21   1  10        0.28       -0.23      4.54 o
  22   1  10        1.63       -3.01      4.77 o
  23   1  10        0.91       -2.77      6.85 o
   0   2  10      367.20      370.68     12.18 o
   1   2  10      382.92      404.47      9.27 o
   2   2  10      294.97      327.48     13.56 o
   3   2  10     1250.24     1395.00     29.67 o
   4   2  10       65.06       63.41      4.25 o
   5   2  10      622.06      621.44     13.32 o
   6   2  10      406.24      418.23     13.09 o
   7   2  10        9.27        8.46      1.29 o
   8   2  10        6.02        7.99      1.29 o
   9   2  10      240.46      234.71     13.43 o
  10   2  10      447.64      475.38     12.18 o
  11   2  10       65.39       82.63      8.55 o
  12   2  10       78.28       68.53      5.09 o
  13   2  10       70.83       69.28      4.44 o
  14   2  10      127.42      134.98      6.82 o
  15   2  10       50.53       54.44      6.13 o
  16   2  10       22.61       27.56      4.48 o
  17   2  10       17.01       18.88      4.79 o
  18   2  10        5.68        1.35      3.68 o
  19   2  10        0.81       -0.74      3.87 o
  20   2  10        5.70       10.97      4.73 o
  21   2  10        2.90       -0.22      4.61 o
  22   2  10        1.10        1.52      4.56 o
   0   3  10     1335.45     1426.61     40.31 o
   1   3  10      128.01      143.23     12.80 o
   2   3  10       78.71       75.87      6.03 o
   3   3  10      731.73      804.23     17.13 o
   4   3  10      793.00      738.81     15.87 o
   5   3  10      855.05      840.37     20.07 o
   6   3  10      325.34      365.44      8.47 o
   7   3  10      284.84      281.07      8.53 o
   8   3  10      169.85      157.17      5.49 o
   9   3  10       14.31       20.02      2.43 o
  10   3  10      326.28      358.12     10.19 o
  11   3  10       17.25       29.98      3.73 o
  12   3  10      361.62      390.10     12.37 o
  13   3  10      195.38      229.61     12.32 o
  14   3  10       25.75       21.32      4.30 o
  15   3  10        0.90        1.40      3.02 o
  16   3  10        8.66        7.66      3.74 o
  17   3  10        9.64       14.04      7.52 o
  18   3  10        6.08        7.09      4.19 o
  19   3  10        0.12        2.76      4.23 o
  20   3  10        1.51       -1.26      3.94 o
  21   3  10        0.31       -4.46      4.46 o
  22   3  10        0.58       12.68      8.68 o
   0   4  10      197.78      206.06      8.80 o
   1   4  10       51.28       51.37      2.73 o
   2   4  10      125.40      110.84      6.19 o
   3   4  10       98.72      104.69      3.46 o
   4   4  10       13.55       18.08      2.97 o
   5   4  10       26.94       28.04      2.26 o
   6   4  10      178.64      207.26      5.94 o
   7   4  10      213.89      217.52     10.02 o
   8   4  10       37.18       36.06      3.95 o
   9   4  10      285.39      303.15     20.20 o
  10   4  10      826.59      784.84     20.86 o
  11   4  10       62.74       74.01      7.33 o
  12   4  10       25.07       21.77      3.25 o
  13   4  10        0.16        4.03      2.83 o
  14   4  10       43.89       42.92      4.51 o
  15   4  10       32.40       34.51      4.59 o
  16   4  10       91.43       87.38      8.62 o
  17   4  10        5.74        3.33      3.69 o
  18   4  10        1.98        6.02      3.95 o
  19   4  10        4.96        5.36      4.46 o
  20   4  10        1.74       -2.79      4.55 o
  21   4  10        1.99       12.27      5.40 o
   0   5  10     1084.36     1101.71     35.14 o
   1   5  10       86.35       89.88      3.84 o
   2   5  10       14.07       23.44      2.21 o
   3   5  10      100.23      100.90      5.94 o
   4   5  10      282.57      288.50      8.01 o
   5   5  10       16.91       18.15      2.59 o
   6   5  10       46.84       48.45      3.23 o
   7   5  10       14.26       16.35      2.60 o
   8   5  10      217.86      211.28     11.16 o
   9   5  10        2.28        0.89      2.21 o
  10   5  10       16.98       20.70      2.98 o
  11   5  10       70.29       73.61      7.03 o
  12   5  10        7.96        9.96      2.99 o
  13   5  10       90.61       77.09      5.27 o
  14   5  10       39.52       47.98      4.72 o
  15   5  10       33.21       40.69      5.06 o
  16   5  10        1.84        3.73      3.48 o
  17   5  10        6.24        9.03      4.35 o
  18   5  10        9.78       11.57      4.62 o
  19   5  10        2.43        6.56      6.05 o
  20   5  10        0.68       -0.69      4.93 o
  21   5  10        1.48        9.85     13.03 o
   0   6  10      376.72      411.92     16.36 o
   1   6  10       43.63       37.48      3.55 o
   2   6  10       33.42       38.66      5.89 o
   3   6  10       10.02       10.03      2.38 o
   4   6  10       40.50       42.82      3.34 o
   5   6  10       29.41       22.85      2.82 o
   6   6  10       69.18       75.54      4.14 o
   7   6  10       34.64       40.24      4.50 o
   8   6  10       29.51       27.01      3.05 o
   9   6  10       39.89       51.88      3.96 o
  10   6  10      105.35       99.78      5.57 o
  11   6  10       24.32       22.69      3.46 o
  12   6  10       39.07       38.34      4.15 o
  13   6  10        2.05        5.33      3.24 o
  14   6  10        1.72        8.78      3.42 o
  15   6  10        5.15        8.42      3.90 o
  16   6  10       24.43       31.99      5.22 o
  17   6  10       15.87       16.94      4.65 o
  18   6  10        0.29       10.50      4.86 o
  19   6  10        0.76        6.34      5.22 o
  20   6  10        0.17       -0.52     10.78 o
   0   7  10        4.38        7.69      4.10 o
   1   7  10        0.66        5.47      2.79 o
   2   7  10       59.94       52.40      3.74 o
   3   7  10       30.48       29.64      3.39 o
   4   7  10       69.18       59.85      4.42 o
   5   7  10       34.01       32.16      3.51 o
   6   7  10       26.18       26.15      3.46 o
   7   7  10       64.37       64.95      6.67 o
   8   7  10       51.25       47.77      4.67 o
   9   7  10       20.45       16.75      3.07 o
  10   7  10        2.67        2.28      2.89 o
  11   7  10       22.38       21.05      3.67 o
  12   7  10       28.98       34.02      4.54 o
  13   7  10       10.71       11.70      3.87 o
  14   7  10        8.39        6.92      3.74 o
  15   7  10        1.22        8.32      4.01 o
  16   7  10        2.47        7.85      4.22 o
  17   7  10        0.31        6.38      4.59 o
  18   7  10        3.73        7.03      5.23 o
  19   7  10        2.56       14.67     12.90 o
   0   8  10       38.79       54.63      7.42 o
   1   8  10       25.83       29.62      4.12 o
   2   8  10       72.48       71.98      5.14 o
   3   8  10       24.97       29.34      3.75 o
   4   8  10       29.24       36.43      4.62 o
   5   8  10       53.05       56.91      6.62 o
   6   8  10       21.98       27.05      3.32 o
   7   8  10       28.75       31.46      3.68 o
   8   8  10        7.83        7.68      3.17 o
   9   8  10        2.14       -1.64      3.02 o
  10   8  10        3.48       -1.99      3.19 o
  11   8  10        0.75       -0.20      3.37 o
  12   8  10        0.46        4.55      3.67 o
  13   8  10        1.97        3.53      3.78 o
  14   8  10        0.16       -1.30      3.82 o
  15   8  10        0.23        5.17      4.33 o
  16   8  10        8.53       13.67      5.06 o
  17   8  10        1.64       -0.24      6.09 o
   0   9  10       41.65       46.86      8.58 o
   1   9  10       12.86        8.23      4.16 o
   2   9  10        6.00        8.56      3.46 o
   3   9  10        5.76        0.55      4.05 o
   4   9  10       11.25       11.00      3.89 o
   5   9  10       17.22       23.90      4.52 o
   6   9  10       20.03       25.26      5.41 o
   7   9  10        2.91        0.94      3.13 o
   8   9  10       10.58        5.80      3.42 o
   9   9  10        0.96        5.39      3.89 o
  10   9  10        0.93        0.72      3.45 o
  11   9  10        8.30       12.90      4.16 o
  12   9  10        3.11        7.34      4.13 o
  13   9  10        4.46       11.70      4.55 o
  14   9  10        6.38        1.38      4.54 o
  15   9  10        0.79        1.92      6.25 o
   0  10  10        3.74        6.38      6.53 o
   1  10  10        4.88        5.12      4.42 o
   2  10  10        3.98        0.53      4.21 o
   3  10  10        7.11       10.38      4.03 o
   4  10  10        1.23       -3.59      3.59 o
   5  10  10        1.28       12.28      4.66 o
   6  10  10        2.55       -2.38      4.62 o
   7  10  10        6.36       13.60      5.44 o
   8  10  10        0.56       -4.55      4.69 o
   9  10  10        3.61        5.77      4.90 o
  10  10  10        1.98        2.98      3.87 o
  11  10  10        0.76       -1.45      4.06 o
  12  10  10        1.73       -2.06      4.55 o
  13  10  10        2.06        4.82      6.29 o
   0  11  10        2.15       18.89     10.00 o
   1  11  10        0.21       -5.56      5.56 o
   2  11  10        0.22        3.66      6.03 o
   3  11  10        2.99        2.81      6.29 o
   4  11  10        0.43        8.66      6.02 o
   5  11  10       12.96       16.27      5.44 o
   6  11  10        0.05        3.27      5.32 o
   7  11  10        3.65        7.38      5.71 o
   8  11  10        0.49        2.20      5.66 o
   9  11  10        1.01       -3.64      6.26 o
   0  12  10        2.50       16.96     12.74 o
   1  12  10        1.13       -6.70      8.77 o
   2  12  10        0.36      -20.06     20.06 o
   2   0  11     1721.21     2070.55     75.15 o
   4   0  11      330.03      415.97     19.54 o
   6   0  11       73.19       84.30      4.12 o
   8   0  11      752.52      822.62     21.01 o
  10   0  11      181.66      182.82      6.86 o
  12   0  11      196.18      196.68     10.58 o
  14   0  11       16.00        8.66      4.42 o
  16   0  11       28.00       23.40      6.40 o
  18   0  11        3.95        5.00      6.18 o
  20   0  11        2.44        2.74      5.66 o
  22   0  11        6.75        0.81      6.92 o
   1   1  11      512.10      494.69     10.52 o
   2   1  11     1482.33     1502.14     33.18 o
   3   1  11       38.45       46.33      3.24 o
   4   1  11      976.12     1128.14     36.11 o
   5   1  11      513.97      515.22     12.05 o
   6   1  11       67.08       80.79      4.18 o
   7   1  11      228.21      217.53      5.38 o
   8   1  11       79.13       99.33      5.69 o
   9   1  11      348.57      348.99      7.69 o
  10   1  11      261.65      206.41      7.40 o
  11   1  11      367.66      338.79      9.67 o
  12   1  11       17.54       12.91      2.46 o
  13   1  11       13.00        8.25      2.39 o
  14   1  11       10.15        5.16      2.85 o
  15   1  11        1.84       -1.76      2.72 o
  16   1  11        5.41        2.32      3.28 o
  17   1  11        1.62        3.17      3.44 o
  18   1  11        4.18       -1.35      3.59 o
  19   1  11        1.60        1.15      4.09 o
  20   1  11        3.48       -0.38      4.25 o
  21   1  11        0.24       -3.00      4.64 o
  22   1  11        1.86        7.98      5.41 o
   1   2  11      124.13      119.47      3.85 o
   2   2  11      301.03      284.14      7.13 o
   3   2  11       64.21       88.24      9.37 o
   4   2  11      114.71      112.53      6.32 o
   5   2  11      365.58      419.36     12.67 o
   6   2  11      245.77      219.96      6.15 o
   7   2  11       31.78       33.54      2.67 o
   8   2  11      243.09      230.00      5.81 o
   9   2  11      565.80      576.09     14.04 o
  10   2  11      201.91      179.50      7.30 o
  11   2  11       33.40       36.20      3.32 o
  12   2  11      246.74      239.77     15.72 o
  13   2  11       45.12       40.29      4.74 o
  14   2  11       57.98       54.69      4.77 o
  15   2  11       27.33       29.59      4.16 o
  16   2  11        3.06        0.03      3.31 o
  17   2  11        1.49        4.14      3.61 o
  18   2  11       15.20       15.87      4.48 o
  19   2  11        5.69        7.31      4.36 o
  20   2  11        0.85        7.75      4.60 o
  21   2  11        4.61        1.47      4.78 o
  22   2  11        0.94        3.55      5.61 o
   1   3  11      515.28      540.19     18.07 o
   2   3  11      335.52      387.31     13.25 o
   3   3  11      468.70      470.98     10.44 o
   4   3  11      389.44      397.38     11.82 o
   5   3  11      182.44      206.34      9.08 o
   6   3  11       68.22       61.54      2.96 o
   7   3  11       72.06       74.97      4.97 o
   8   3  11       43.15       37.47      3.17 o
   9   3  11      210.31      232.91      7.59 o
  10   3  11       33.59       32.40      2.99 o
  11   3  11       77.50       69.99      4.47 o
  12   3  11       83.76      100.69      5.28 o
  13   3  11        7.92       10.38      2.99 o
  14   3  11        8.78       15.63      4.05 o
  15   3  11       14.30        7.90      3.37 o
  16   3  11       10.89        5.17      3.49 o
  17   3  11        1.75        3.03      3.74 o
  18   3  11        2.44       -1.57      3.86 o
  19   3  11        0.82       -3.91      4.03 o
  20   3  11        6.74        8.75      4.88 o
  21   3  11        0.60        4.71      4.66 o
  22   3  11        0.25        1.58      7.63 o
   1   4  11        0.29        5.37      1.43 o
   2   4  11      619.82      638.47     14.71 o
   3   4  11        8.90       10.06      1.73 o
   4   4  11       50.58       57.45      3.01 o
   5   4  11        2.92        6.48      1.88 o
   6   4  11      423.51      440.94     11.83 o
   7   4  11        6.60       13.66      2.37 o
   8   4  11      628.29      641.51     17.26 o
   9   4  11       88.36      102.75     11.51 o
  10   4  11      153.89      165.64      6.90 o
  11   4  11       65.45       71.43      4.44 o
  12   4  11       17.65       25.62      6.76 o
  13   4  11      140.80      174.01      8.44 o
  14   4  11      284.51      304.43     12.28 o
  15   4  11        5.71        5.23      3.37 o
  16   4  11       32.70       33.81      4.79 o
  17   4  11        1.70        3.17      3.82 o
  18   4  11       11.76       25.09      4.81 o
  19   4  11        1.93        3.18      4.16 o
  20   4  11        2.33        6.46      4.92 o
  21   4  11        1.62       -2.89      6.07 o
   1   5  11        7.98        9.83      2.39 o
   2   5  11       12.58       13.60      2.31 o
   3   5  11       13.04       15.07      2.57 o
   4   5  11      105.27      110.25      5.03 o
   5   5  11       99.52       98.90      8.41 o
   6   5  11      273.85      246.58      9.60 o
   7   5  11      155.20      165.88      6.92 o
   8   5  11       19.89       19.47      2.85 o
   9   5  11       43.54       40.48      3.42 o
  10   5  11       81.98       94.46      6.78 o
  11   5  11      109.65       97.85      8.81 o
  12   5  11       23.38       21.94      3.39 o
  13   5  11       24.69       26.27      3.81 o
  14   5  11       13.19       18.48      3.83 o
  15   5  11        3.69        4.53      3.31 o
  16   5  11        1.32        7.22      3.47 o
  17   5  11        2.74        9.85      3.80 o
  18   5  11        5.06        8.80      4.51 o
  19   5  11        1.25       10.47      5.06 o
  20   5  11        0.33        7.71      5.05 o
   1   6  11        5.27        3.59      2.73 o
   2   6  11      137.87      131.93      7.38 o
   3   6  11       42.32       37.34      3.82 o
   4   6  11       44.92       37.92      7.25 o
   5   6  11        3.49        3.21      2.21 o
   6   6  11       62.66       66.88      5.15 o
   7   6  11      118.79      132.54      6.25 o
   8   6  11       56.51       73.70      7.45 o
   9   6  11      104.03       97.17      5.30 o
  10   6  11       30.18       27.60      3.96 o
  11   6  11        0.78       -1.11      2.57 o
  12   6  11        4.39        1.87      2.86 o
  13   6  11        4.34        8.19      3.21 o
  14   6  11       51.41       42.54      8.15 o
  15   6  11        3.47        6.38      3.61 o
  16   6  11        7.46        9.48      4.04 o
  17   6  11        0.22        7.64      4.15 o
  18   6  11        9.02       13.13      5.03 o
  19   6  11        0.60        0.91      4.89 o
   1   7  11       58.31       63.19      6.37 o
   2   7  11       29.63       31.54      4.36 o
   3   7  11        4.12       12.30      4.79 o
   4   7  11        0.21       -0.40      2.95 o
   5   7  11       25.31       23.93      3.43 o
   6   7  11       47.61       52.95      5.15 o
   7   7  11       56.99       55.81      4.41 o
   8   7  11        8.62       13.96      2.88 o
   9   7  11       13.09       14.47      3.09 o
  10   7  11        6.77        5.51      2.81 o
  11   7  11        5.69        6.69      3.17 o
  12   7  11       17.83       15.07      3.54 o
  13   7  11        1.66        2.85      3.56 o
  14   7  11        4.25        5.62      3.72 o
  15   7  11        1.48        6.58      3.96 o
  16   7  11        2.96        9.34      4.19 o
  17   7  11        0.88        3.84      4.44 o
  18   7  11        0.99        8.10      5.60 o
   1   8  11       10.39       22.97      4.51 o
   2   8  11       66.90       45.71      5.69 o
   3   8  11        8.07       15.23      4.24 o
   4   8  11        0.35        4.33      2.97 o
   5   8  11       81.65       98.36      6.90 o
   6   8  11        3.91        7.31      3.30 o
   7   8  11       25.72       19.32      3.62 o
   8   8  11        1.10        4.97      3.24 o
   9   8  11       10.90       10.54      3.16 o
  10   8  11        0.78        0.98      3.20 o
  11   8  11        1.27        1.78      3.42 o
  12   8  11        0.54        4.03      3.61 o
  13   8  11        1.36        2.69      3.81 o
  14   8  11        5.82        9.23      4.24 o
  15   8  11        0.87        4.52      4.26 o
  16   8  11        0.34       -3.78      4.70 o
  17   8  11        1.28        2.27      7.63 o
   1   9  11       20.69       23.16      5.14 o
   2   9  11        2.75        2.45      4.69 o
   3   9  11        0.23       -3.63      4.01 o
   4   9  11        1.52       -0.42      3.32 o
   5   9  11       18.35       19.68      4.07 o
   6   9  11        5.98        4.63      3.95 o
   7   9  11        5.20       -2.72      3.81 o
   8   9  11        2.64        6.22      3.79 o
   9   9  11        9.13       13.19      4.55 o
  10   9  11        0.64        2.70      3.51 o
  11   9  11        2.77        4.12      3.80 o
  12   9  11        7.11       12.64      4.25 o
  13   9  11        1.29        3.25      4.18 o
  14   9  11        0.28        4.85      4.87 o
  15   9  11        0.90       10.81      7.58 o
   1  10  11        0.51        4.35      4.78 o
   2  10  11        4.93       11.04      4.86 o
   3  10  11        5.01        8.00      5.35 o
   4  10  11        4.53       10.21      5.79 o
   5  10  11        9.47       20.69      6.32 o
   6  10  11        0.56        0.18      4.09 o
   7  10  11        8.61        2.22      4.48 o
   8  10  11        3.83        8.18      4.90 o
   9  10  11        3.36        3.01      4.91 o
  10  10  11        2.25       -1.62      4.36 o
  11  10  11        0.65        4.94      5.00 o
  12  10  11        2.14        9.90      5.75 o
   1  11  11        0.14        6.23      6.41 o
   2  11  11        5.00        5.38      6.61 o
   3  11  11        5.22        5.09      5.69 o
   4  11  11        1.09       -0.91      6.87 o
   5  11  11        1.97       -4.00      7.64 o
   6  11  11        8.25       18.56      8.12 o
   7  11  11        7.03        0.83      7.04 o
   8  11  11        2.31       -5.04      7.47 o
   9  11  11        0.31        2.20     10.66 o
   0   0  12     1404.20     1402.20     59.02 o
   2   0  12      454.99      477.76     19.00 o
   4   0  12      987.21     1055.34     45.88 o
   6   0  12        9.51        6.34      1.56 o
   8   0  12      164.50      168.67      6.47 o
  10   0  12      426.00      426.70     17.77 o
  12   0  12      141.25      139.64      7.42 o
  14   0  12        7.67        1.77      3.45 o
  16   0  12        8.90       10.52      4.82 o
  18   0  12        4.03        6.79      5.16 o
  20   0  12       24.88       28.66      9.36 o
  22   0  12        0.58       11.19      7.43 o
   0   1  12     2460.46     2646.97     72.49 o
   1   1  12      512.12      488.80     10.49 o
   2   1  12      157.52      194.74      4.66 o
   3   1  12       83.77       91.63      5.75 o
   4   1  12       46.23       42.77      3.63 o
   5   1  12      390.74      408.27     10.27 o
   6   1  12      220.76      227.73      6.09 o
   7   1  12      100.05       99.09      3.40 o
   8   1  12      156.84      148.31      4.26 o
   9   1  12      446.51      428.72      9.56 o
  10   1  12      774.75      759.32     18.89 o
  11   1  12      128.45      125.17      6.01 o
  12   1  12      278.62      310.05      9.19 o
  13   1  12      140.47      131.20      5.73 o
  14   1  12        5.31        6.38      2.90 o
  15   1  12        7.24        6.76      3.00 o
  16   1  12       21.75       19.25      3.98 o
  17   1  12        0.15        1.25      3.50 o
  18   1  12       12.22       14.11      4.18 o
  19   1  12        0.90        1.88      4.05 o
  20   1  12        5.58        5.30      4.40 o
  21   1  12        1.09        2.77      4.73 o
  22   1  12        4.07        3.44      5.18 o
   0   2  12      485.87      489.15     14.52 o
   1   2  12      275.81      272.68      6.15 o
   2   2  12      139.33      154.84      5.04 o
   3   2  12      220.61      269.13      6.54 o
   4   2  12       74.24       76.40      3.66 o
   5   2  12      129.39      154.93      4.42 o
   6   2  12      113.15      146.65      6.23 o
   7   2  12      190.20      170.39      8.04 o
   8   2  12      158.97      164.24      9.55 o
   9   2  12       25.49       31.05      3.16 o
  10   2  12      405.60      400.75     11.44 o
  11   2  12      425.84      390.47     12.06 o
  12   2  12      460.04      441.17     12.84 o
  13   2  12       26.84       24.13      4.11 o
  14   2  12       14.23       10.30      3.00 o
  15   2  12       16.50       17.35      3.39 o
  16   2  12        4.16        5.03      3.36 o
  17   2  12        7.66       14.85      4.05 o
  18   2  12        1.67        1.53      3.76 o
  19   2  12       10.98       12.55      4.61 o
  20   2  12        3.97       13.65      4.91 o
  21   2  12        2.05        0.67      4.80 o
  22   2  12        1.35        2.42      6.91 o
   0   3  12     1238.31     1263.75     38.71 o
   1   3  12      405.56      404.02     10.31 o
   2   3  12      176.69      185.14      7.36 o
   3   3  12      490.90      471.78     12.94 o
   4   3  12      342.87      333.14      7.56 o
   5   3  12      407.64      406.53     10.39 o
   6   3  12      531.64      571.81     17.28 o
   7   3  12       18.37       13.94      3.46 o
   8   3  12      469.78      450.71     13.28 o
   9   3  12      101.81       96.89      5.51 o
  10   3  12       61.37       64.16      4.60 o
  11   3  12      300.39      310.41     10.50 o
  12   3  12       51.09       68.72      7.32 o
  13   3  12      137.63      136.94      6.75 o
  14   3  12       81.22       69.07      4.94 o
  15   3  12       13.23       12.59      3.45 o
  16   3  12        1.95        2.62      3.19 o
  17   3  12        3.32        3.17      4.42 o
  18   3  12        4.54        6.91      4.09 o
  19   3  12        5.96       11.19      6.37 o
  20   3  12        1.56        5.45      4.82 o
  21   3  12        2.06        5.59      5.75 o
   0   4  12      155.76      175.30      7.87 o
   1   4  12       13.50       14.43      1.84 o
   2   4  12       47.99       40.97      2.56 o
   3   4  12      190.01      189.97      8.82 o
   4   4  12       25.83       22.13      2.02 o
   5   4  12       32.49       38.61      6.31 o
   6   4  12       22.44       24.25      3.03 o
   7   4  12      141.50      138.41      6.66 o
   8   4  12      208.36      181.60      7.06 o
   9   4  12       30.10       36.55      3.56 o
  10   4  12     1140.92     1096.19     30.24 o
  11   4  12      288.26      300.55     23.74 o
  12   4  12      264.28      273.61      9.86 o
  13   4  12       14.43       11.21      3.04 o
  14   4  12        8.73       10.77      3.11 o
  15   4  12       27.77       27.80      4.16 o
  16   4  12        3.66       10.49      3.59 o
  17   4  12        1.24        7.09      4.08 o
  18   4  12        0.40        7.44      4.46 o
  19   4  12        1.16        7.45      4.12 o
  20   4  12        1.53        7.75      4.80 o
  21   4  12        0.12        5.48      6.57 o
   0   5  12      427.16      438.32     18.72 o
   1   5  12       68.20       90.33      4.94 o
   2   5  12      104.77       83.93      9.37 o
   3   5  12       46.09       46.02      3.86 o
   4   5  12      168.44      163.65      7.30 o
   5   5  12       42.27       36.01      6.57 o
   6   5  12      114.21      116.70      6.27 o
   7   5  12       85.33       89.04      6.74 o
   8   5  12      512.90      476.65     14.58 o
   9   5  12       12.24       19.00      3.55 o
  10   5  12       55.01       47.72      5.27 o
  11   5  12        5.89        5.87      2.78 o
  12   5  12       18.49       24.49      3.68 o
  13   5  12        9.47        5.29      2.99 o
  14   5  12       40.72       33.93      4.80 o
  15   5  12        4.62        0.58      3.28 o
  16   5  12        7.48       11.33      3.57 o
  17   5  12        0.32        5.62      3.56 o
  18   5  12        4.81       16.78      5.21 o
  19   5  12        1.72        3.16      4.49 o
  20   5  12        1.37        5.58      5.78 o
   0   6  12      131.93      152.15     16.70 o
   1   6  12       49.50       42.34      5.88 o
   2   6  12       41.54       53.55      4.56 o
   3   6  12       42.09       51.45      7.17 o
   4   6  12       25.81       24.91      3.85 o
   5   6  12       13.46        9.64      3.61 o
   6   6  12       15.04       16.28      3.18 o
   7   6  12       21.93       15.30      4.02 o
   8   6  12        5.37       14.67      3.07 o
   9   6  12       41.26       31.98      5.76 o
  10   6  12       38.85       33.00      3.46 o
  11   6  12       15.60       28.11      3.39 o
  12   6  12        8.01        3.80      2.88 o
  13   6  12        1.24        3.90      2.92 o
  14   6  12        3.00        3.50      3.30 o
  15   6  12        1.77        6.37      3.45 o
  16   6  12        9.49        7.07      3.82 o
  17   6  12        0.56        3.30      3.97 o
  18   6  12        0.30       -1.70      4.38 o
  19   6  12        1.35        4.95      6.09 o
   0   7  12      282.55      242.57     15.86 o
   1   7  12      118.31      111.04      7.66 o
   2   7  12       28.68       24.99      4.14 o
   3   7  12       69.12       67.80      6.05 o
   4   7  12        5.44        3.67      3.44 o
   5   7  12       26.90       32.84      4.37 o
   6   7  12       10.63        3.60      3.18 o
   7   7  12       48.88       52.58      4.21 o
   8   7  12       60.86       61.44      5.73 o
   9   7  12        5.17        9.80      3.20 o
  10   7  12        0.34       -0.05      2.97 o
  11   7  12        7.03        8.33      3.08 o
  12   7  12        7.22       12.65      3.27 o
  13   7  12        3.81        8.21      3.77 o
  14   7  12        6.58       11.42      3.88 o
  15   7  12        0.40        2.50      3.70 o
  16   7  12        5.33       10.91      4.37 o
  17   7  12        0.57        7.18      4.55 o
  18   7  12        3.25        1.06      6.87 o
   0   8  12       62.76       67.62     11.49 o
   1   8  12       94.25       94.40     10.31 o
   2   8  12       26.85       24.20      5.49 o
   3   8  12       75.72       82.79      7.45 o
   4   8  12        9.65        7.07      4.33 o
   5   8  12       21.06       17.70      4.67 o
   6   8  12        7.06        6.12      4.18 o
   7   8  12       19.41       18.40      4.56 o
   8   8  12        6.79        3.77      3.24 o
   9   8  12        8.36       13.01      3.75 o
  10   8  12        1.07        1.08      3.82 o
  11   8  12        5.98        5.26      6.14 o
  12   8  12        1.57       -0.99      3.29 o
  13   8  12        0.48        5.33      3.73 o
  14   8  12        0.75        5.83      3.84 o
  15   8  12        0.02        3.91      4.11 o
  16   8  12        4.17        4.57      4.76 o
   0   9  12       49.80       59.68     14.03 o
   1   9  12       20.79       22.24      5.68 o
   2   9  12       44.23       32.93      6.26 o
   3   9  12        5.51        4.97      4.69 o
   4   9  12        2.35        2.36      4.81 o
   5   9  12        9.12       11.54      4.81 o
   6   9  12        9.89        3.37      4.47 o
   7   9  12       24.03       25.10      4.70 o
   8   9  12        1.32        7.26      3.91 o
   9   9  12        1.09        1.42      3.54 o
  10   9  12        1.38        1.47      4.09 o
  11   9  12        0.60        3.19      4.23 o
  12   9  12        0.57        5.22      4.39 o
  13   9  12        3.06        1.83      6.10 o
  14   9  12        1.71       12.44      6.20 o
   0  10  12       26.72       15.86      7.31 o
   1  10  12        0.19       -4.10      5.12 o
   2  10  12        8.72       12.52      5.56 o
   3  10  12       24.56       17.71      5.76 o
   4  10  12        1.71       10.69      5.98 o
   5  10  12        6.91       14.96      5.89 o
   6  10  12        3.56        7.71      5.89 o
   7  10  12        2.76        7.96      5.68 o
   8  10  12        1.54       -1.80      5.88 o
   9  10  12        5.39       10.15      6.68 o
  10  10  12        9.31        6.89      8.91 o
  11  10  12        0.93        2.14      5.48 o
  12  10  12        1.25        3.02     14.52 o
   0  11  12        1.99       12.46      9.92 o
   1  11  12        1.52       -2.80      5.60 o
   2  11  12        0.62        8.81      6.72 o
   3  11  12        2.27        7.03      6.61 o
   4  11  12        1.53        1.45      6.32 o
   5  11  12        8.07       10.95      7.26 o
   6  11  12        0.25        8.28      7.30 o
   7  11  12        0.41        5.14      7.23 o
   8  11  12        0.66        9.56     15.80 o
   2   0  13     1612.59     1673.16     61.62 o
   4   0  13       56.65       64.10      4.77 o
   6   0  13       12.85       15.40      3.26 o
   8   0  13      482.62      435.09     16.02 o
  10   0  13      690.32      660.94     21.66 o
  12   0  13      113.77      136.79      9.54 o
  14   0  13        1.00        0.94      3.43 o
  16   0  13        7.74        7.79      4.20 o
  18   0  13        2.64       13.07      5.45 o
  20   0  13        0.70       -2.58      5.87 o
  22   0  13        7.13        2.39      6.67 o
   1   1  13      263.74      266.39      6.14 o
   2   1  13     2023.03     2031.10     40.98 o
   3   1  13      192.99      216.48      7.14 o
   4   1  13      258.08      337.37      9.29 o
   5   1  13      153.01      157.81      8.63 o
   6   1  13      791.84      783.27     18.04 o
   7   1  13      348.18      340.88      8.62 o
   8   1  13        5.62        4.64      1.41 o
   9   1  13       35.70       32.72      3.61 o
  10   1  13       36.31       32.78      2.83 o
  11   1  13      245.49      259.92      7.90 o
  12   1  13      621.38      639.24     16.59 o
  13   1  13       47.34       45.63      4.30 o
  14   1  13       20.98       14.16      2.91 o
  15   1  13        4.37        3.57      2.71 o
  16   1  13        0.14       -0.39      2.94 o
  17   1  13        1.52        0.53      3.32 o
  18   1  13        1.24        3.65      3.81 o
  19   1  13        1.02        1.61      3.98 o
  20   1  13       21.69       40.21      5.68 o
  21   1  13        0.76        4.50      4.69 o
  22   1  13        0.67        0.08      5.23 o
   1   2  13      396.71      373.53      8.88 o
   2   2  13      429.09      422.47      9.72 o
   3   2  13        6.07        7.25      1.32 o
   4   2  13      357.15      310.67      6.88 o
   5   2  13      145.95      179.10      7.60 o
   6   2  13      220.78      228.67      7.69 o
   7   2  13      243.56      248.43      6.72 o
   8   2  13      286.53      278.38      7.91 o
   9   2  13      503.36      506.56     15.97 o
  10   2  13      401.81      397.32     27.34 o
  11   2  13       69.51       77.15      8.17 o
  12   2  13      165.76      181.00     10.90 o
  13   2  13       89.59       83.27      7.38 o
  14   2  13       14.01       10.05      2.81 o
  15   2  13        3.01        5.48      2.75 o
  16   2  13        0.27        2.94      3.26 o
  17   2  13        3.73        7.07      3.58 o
  18   2  13        5.94        6.50      3.94 o
  19   2  13        1.30        5.37      4.93 o
  20   2  13        0.28        4.81      4.42 o
  21   2  13        0.39        1.95      4.80 o
   1   3  13       40.46       44.20      2.34 o
   2   3  13       45.31       55.46      3.09 o
   3   3  13       53.94       63.89      3.73 o
   4   3  13      431.94      423.15      9.65 o
   5   3  13      306.41      264.50      7.80 o
   6   3  13      773.71      732.56     18.00 o
   7   3  13      283.08      295.19     12.74 o
   8   3  13      220.52      217.35      8.55 o
   9   3  13       76.40       65.78      5.60 o
  10   3  13      117.49      119.63      6.33 o
  11   3  13       26.03       28.04      4.15 o
  12   3  13        0.62        0.83      2.43 o
  13   3  13       33.45       25.09      3.26 o
  14   3  13       23.41       25.07      4.54 o
  15   3  13       25.61       21.67      3.64 o
  16   3  13        1.43        3.13      3.93 o
  17   3  13        2.56       10.35      3.91 o
  18   3  13        7.98       12.70      4.20 o
  19   3  13       11.98       13.77      4.73 o
  20   3  13        4.63        9.40      4.95 o
  21   3  13        0.04       -2.10      4.65 o
   1   4  13       24.49       23.67      2.49 o
   2   4  13      120.63      120.86      4.87 o
   3   4  13        4.70        4.05      1.77 o
   4   4  13      135.61      136.86     11.35 o
   5   4  13       67.60       74.12      5.77 o
   6   4  13      268.69      265.73      9.65 o
   7   4  13        7.05       14.53      2.93 o
   8   4  13      805.10      768.70     23.33 o
   9   4  13      121.36      142.99     14.22 o
  10   4  13       54.31       43.85      5.43 o
  11   4  13       65.88       76.59      7.97 o
  12   4  13       45.09       49.45      4.02 o
  13   4  13        6.18        7.07      3.21 o
  14   4  13       20.02       21.91      3.40 o
  15   4  13        4.98        6.44      2.98 o
  16   4  13        9.98       17.30      3.92 o
  17   4  13        1.59       -2.44      3.37 o
  18   4  13        4.59        8.39      4.18 o
  19   4  13        1.54        2.17      4.09 o
  20   4  13        0.76        3.25      4.39 o
   1   5  13        2.39        3.74      2.30 o
   2   5  13       99.52      103.43      8.20 o
   3   5  13       56.32       70.12      8.47 o
   4   5  13      215.38      199.30      8.76 o
   5   5  13       13.59       15.77      2.88 o
   6   5  13      595.89      562.92     17.26 o
   7   5  13       20.19       26.09      3.68 o
   8   5  13       86.14       99.32      7.38 o
   9   5  13       35.89       26.48      5.14 o
  10   5  13       31.31       25.97      3.64 o
  11   5  13        5.78        6.56      3.13 o
  12   5  13       16.20       11.74      2.79 o
  13   5  13        1.26       -0.83      2.53 o
  14   5  13        9.34       10.85      3.30 o
  15   5  13        3.91        0.02      3.19 o
  16   5  13        1.24        5.99      3.54 o
  17   5  13        6.14        8.92      3.73 o
  18   5  13        6.26       10.51      4.29 o
  19   5  13        0.07       13.21      5.69 o
  20   5  13        0.76        0.81      6.32 o
   1   6  13       34.20       41.51      4.71 o
   2   6  13        4.44        3.58      3.10 o
   3   6  13       41.96       35.57      6.51 o
   4   6  13       18.70       18.40      3.63 o
   5   6  13       53.06       46.72      4.55 o
   6   6  13       33.14       30.10      4.03 o
   7   6  13       20.36       18.15      3.67 o
   8   6  13       57.04       55.86      9.03 o
   9   6  13        2.38        5.32      2.85 o
  10   6  13       30.71       38.93      4.83 o
  11   6  13        1.65        4.94      2.94 o
  12   6  13       12.73       17.31      3.09 o
  13   6  13        8.01       10.75      3.06 o
  14   6  13        2.83        4.44      3.09 o
  15   6  13        1.80        2.29      3.46 o
  16   6  13        1.62        4.98      4.66 o
  17   6  13        0.59        3.30      3.74 o
  18   6  13        0.21        4.41      4.19 o
  19   6  13        0.41        7.90      6.95 o
   1   7  13       19.91       23.99      7.79 o
   2   7  13       17.48       28.65      5.05 o
   3   7  13       81.37       69.94      6.90 o
   4   7  13       11.57        5.02      3.72 o
   5   7  13       10.26       12.11      3.97 o
   6   7  13        1.94        4.83      3.95 o
   7   7  13        3.03        5.57      3.32 o
   8   7  13        0.48        2.71      3.29 o
   9   7  13       29.81       29.13      3.80 o
  10   7  13        9.18       11.36      3.41 o
  11   7  13        8.64       10.84      3.88 o
  12   7  13       18.65       25.38      4.35 o
  13   7  13        0.54        4.70      5.46 o
  14   7  13        2.07        6.48      3.48 o
  15   7  13        5.47       12.58      3.92 o
  16   7  13        0.35        9.11      4.38 o
  17   7  13        0.46        6.22      4.54 o
   1   8  13       54.47       49.55      9.86 o
   2   8  13       54.43       55.71      7.46 o
   3   8  13        9.34       10.88      4.71 o
   4   8  13       36.13       25.11      5.31 o
   5   8  13       19.11       26.73      5.54 o
   6   8  13       18.90       14.46      4.79 o
   7   8  13       42.48       37.99      5.49 o
   8   8  13        4.39        1.03      3.92 o
   9   8  13        6.04       13.23      3.42 o
  10   8  13        7.91        4.57      3.53 o
  11   8  13        3.22        7.38      5.05 o
  12   8  13        1.62        3.16      4.23 o
  13   8  13        8.01       14.97      7.17 o
  14   8  13        3.25        5.94      4.63 o
  15   8  13        0.67        9.85      5.20 o
  16   8  13        0.03        8.37     10.80 o
   1   9  13        2.30        0.13      5.19 o
   2   9  13        7.84       -2.46      5.21 o
   3   9  13        0.69       10.69      6.76 o
   4   9  13        5.86        4.20      4.77 o
   5   9  13        0.63       -2.86      4.43 o
   6   9  13        2.24        4.29      4.86 o
   7   9  13        0.71        4.69      4.68 o
   8   9  13        0.72        1.53      4.70 o
   9   9  13       21.31       18.79      5.03 o
  10   9  13        1.95       11.40      5.23 o
  11   9  13        2.59        9.26      5.31 o
  12   9  13        9.22       18.57      6.00 o
  13   9  13        0.99        7.17      5.19 o
  14   9  13        0.15       13.08     11.95 o
   1  10  13        0.24        1.50      5.52 o
   2  10  13       12.64        8.53      7.32 o
   3  10  13        2.35        2.43      6.63 o
   4  10  13        3.73        5.00      5.39 o
   5  10  13        0.29        7.74      6.28 o
   6  10  13        0.31       -5.44      5.44 o
   7  10  13        8.84       12.37      6.12 o
   8  10  13        0.01       10.26      6.63 o
   9  10  13        2.18       -0.31      6.18 o
  10  10  13        4.90       13.46      7.03 o
  11  10  13        1.75        1.50      6.76 o
   1  11  13        0.85        8.36      6.77 o
   2  11  13        2.61        1.69      6.46 o
   3  11  13        0.89        0.41      6.40 o
   4  11  13        0.06        4.64      6.79 o
   5  11  13        0.75        2.44      6.42 o
   6  11  13        1.49        4.29      7.23 o
   7  11  13        1.70        4.17     12.14 o
   0   0  14       77.56       89.45      5.76 o
   2   0  14      813.26      837.53     28.37 o
   4   0  14     1972.63     2045.68     88.76 o
   6   0  14      979.24     1098.66     49.87 o
   8   0  14        4.16        3.68      2.16 o
  10   0  14       27.41       27.30      3.12 o
  12   0  14      671.74      700.49     44.01 o
  14   0  14       20.83       20.84      4.38 o
  16   0  14        2.81        4.13      4.02 o
  18   0  14        2.41        0.35      4.71 o
  20   0  14        9.75       10.35      6.12 o
   0   1  14      325.22      355.98     10.87 o
   1   1  14       50.52       53.69      2.19 o
   2   1  14      190.57      180.35      4.59 o
   3   1  14       36.55       36.99      2.20 o
   4   1  14       25.32       24.08      2.62 o
   5   1  14       98.25       93.36      5.60 o
   6   1  14       83.86       92.38      8.71 o
   7   1  14        9.13       10.19      2.63 o
   8   1  14       61.99       71.72      3.62 o
   9   1  14       14.32       15.07      3.49 o
  10   1  14       50.51       48.72      4.22 o
  11   1  14      103.71       93.04      4.89 o
  12   1  14      459.72      460.15     14.55 o
  13   1  14        7.54        5.77      2.36 o
  14   1  14       23.66       20.31      2.94 o
  15   1  14       15.77        7.49      2.77 o
  16   1  14       26.83       35.39      4.21 o
  17   1  14        5.17        5.54      3.20 o
  18   1  14        1.28        5.71      3.56 o
  19   1  14        3.20       -0.17      3.65 o
  20   1  14       13.12       12.49      4.39 o
  21   1  14        1.43        5.47      4.47 o
   0   2  14      380.43      397.32     12.23 o
   1   2  14      310.24      311.53     13.50 o
   2   2  14       55.49       45.78      2.19 o
   3   2  14      367.45      363.22     11.65 o
   4   2  14      230.43      221.21      6.02 o
   5   2  14      283.28      259.17      6.83 o
   6   2  14      187.64      208.57      6.45 o
   7   2  14       44.65       51.37      4.68 o
   8   2  14       10.24        6.12      1.66 o
   9   2  14       41.15       40.89      5.19 o
  10   2  14        6.35        7.58      2.74 o
  11   2  14       99.02       90.35      5.62 o
  12   2  14       23.64       34.44      6.15 o
  13   2  14       34.58       40.13      3.53 o
  14   2  14        5.04        5.30      2.54 o
  15   2  14        3.15        3.17      2.66 o
  16   2  14        0.38        6.19      3.29 o
  17   2  14        2.26        0.59      3.28 o
  18   2  14        4.62       11.82      4.08 o
  19   2  14        2.26        5.60      4.04 o
  20   2  14        0.25        2.09      4.10 o
  21   2  14        1.25        3.55      5.12 o
   0   3  14      199.94      200.91      9.77 o
   1   3  14       95.56       94.57      4.25 o
   2   3  14      142.45      140.29      6.13 o
   3   3  14       62.04       75.83      3.38 o
   4   3  14      590.31      558.90     14.07 o
   5   3  14      410.26      386.51     11.67 o
   6   3  14      116.44      123.02      8.03 o
   7   3  14      203.43      190.80     11.50 o
   8   3  14      290.16      243.80      9.05 o
   9   3  14      126.62      113.56      6.85 o
  10   3  14       47.80       62.58      7.43 o
  11   3  14      108.95       95.96      6.50 o
  12   3  14       33.00       28.80      3.60 o
  13   3  14        6.11        7.47      2.52 o
  14   3  14        6.31        6.42      2.70 o
  15   3  14       10.23       13.59      3.14 o
  16   3  14       14.49       11.98      3.46 o
  17   3  14        2.96       -0.30      3.47 o
  18   3  14        0.15        2.79      3.83 o
  19   3  14        2.53        8.42      4.22 o
  20   3  14        0.62        0.07      4.43 o
  21   3  14        1.07        4.63      5.61 o
   0   4  14       25.66       30.05      7.18 o
   1   4  14       79.19       66.74      4.65 o
   2   4  14      132.43      132.62      9.11 o
   3   4  14       81.56       84.72      4.56 o
   4   4  14      197.73      211.81     13.94 o
   5   4  14       63.89       54.24      4.24 o
   6   4  14      301.88      258.68     10.26 o
   7   4  14      120.25      126.53      9.75 o
   8   4  14        0.51        5.78      3.59 o
   9   4  14       46.59       47.99      4.48 o
  10   4  14       21.22       18.93      3.85 o
  11   4  14       17.27       14.46      4.69 o
  12   4  14       27.09       20.71      3.47 o
  13   4  14       25.40       19.20      3.63 o
  14   4  14       10.31       11.01      2.88 o
  15   4  14        2.48        8.13      3.15 o
  16   4  14        0.74       -0.06      3.07 o
  17   4  14        5.28        8.86      3.72 o
  18   4  14        5.60        7.47      4.05 o
  19   4  14        0.46        0.24      4.06 o
  20   4  14        0.81       -1.99      4.14 o
   0   5  14      451.51      419.39     20.64 o
   1   5  14       35.92       45.97      3.80 o
   2   5  14       19.08       23.53      3.57 o
   3   5  14      155.09      150.30      7.90 o
   4   5  14      280.55      265.61     13.33 o
   5   5  14       34.23       34.58      6.96 o
   6   5  14       66.95       61.17      6.03 o
   7   5  14       85.06       88.69      6.30 o
   8   5  14      194.46      192.68     13.64 o
   9   5  14        2.72        1.72      3.22 o
  10   5  14        2.65        2.73      3.52 o
  11   5  14       21.19       11.70      3.12 o
  12   5  14       47.45       43.01      4.35 o
  13   5  14        2.73        3.07      3.06 o
  14   5  14       12.52       13.75      3.75 o
  15   5  14        0.45       -0.38      3.21 o
  16   5  14       11.67       15.83      4.48 o
  17   5  14        3.74        2.69      3.65 o
  18   5  14        1.51        5.23      3.72 o
  19   5  14        0.50        5.41      4.25 o
   0   6  14      585.15      651.31     31.70 o
   1   6  14       77.21       73.74      8.74 o
   2   6  14        0.91        1.56      3.69 o
   3   6  14       92.23      107.26      7.69 o
   4   6  14        1.58       -3.59      3.59 o
   5   6  14       33.45       30.40      6.50 o
   6   6  14       64.67       61.10      5.06 o
   7   6  14       96.18      110.13      9.14 o
   8   6  14       34.18       28.97      4.56 o
   9   6  14        0.62        5.77      3.44 o
  10   6  14       23.37       26.50      4.61 o
  11   6  14       21.89       23.25      4.52 o
  12   6  14        0.40        5.60      3.20 o
  13   6  14        3.76        7.37      3.40 o
  14   6  14       13.75       16.19      4.10 o
  15   6  14        5.60        9.71      4.24 o
  16   6  14        0.20        4.84      4.33 o
  17   6  14        1.45        1.54      4.80 o
  18   6  14        0.15       11.02      5.51 o
   0   7  14       50.42       18.37     17.88 o
   1   7  14       10.20       23.91      7.96 o
   2   7  14       90.59       86.31      8.23 o
   3   7  14       16.23       16.34      5.00 o
   4   7  14       19.02       13.41      4.69 o
   5   7  14       19.75       19.83      5.08 o
   6   7  14       63.78       67.52     10.18 o
   7   7  14       38.76       42.35      5.21 o
   8   7  14        8.26        5.88      3.54 o
   9   7  14       21.72       19.49      3.87 o
  10   7  14        7.44       11.32      4.14 o
  11   7  14        9.44        5.32      3.91 o
  12   7  14        2.21        6.82      4.63 o
  13   7  14        5.97        9.78      3.92 o
  14   7  14        5.51        9.21      4.43 o
  15   7  14        1.55        3.30      4.25 o
  16   7  14        0.31        7.26      4.47 o
  17   7  14        4.66        9.12      6.93 o
   0   8  14       71.06       53.17     10.39 o
   1   8  14       57.91       70.37     13.34 o
   2   8  14       17.04       13.83      6.32 o
   3   8  14       49.62       29.36      6.15 o
   4   8  14       16.32       11.23      5.31 o
   5   8  14       23.73       27.22      5.52 o
   6   8  14        6.75       11.95      4.94 o
   7   8  14       31.45       21.82      5.97 o
   8   8  14        5.69        8.27      4.60 o
   9   8  14       15.48       19.16      4.55 o
  10   8  14        4.95        7.84      4.22 o
  11   8  14        3.78        5.69      4.58 o
  12   8  14        1.26        6.24      5.64 o
  13   8  14        6.80       10.08      6.78 o
  14   8  14        0.46        7.94      5.99 o
  15   8  14        1.10       13.47      7.22 o
   0   9  14       17.28       21.21      9.33 o
   1   9  14        3.06        6.01      5.32 o
   2   9  14       21.65       22.30      6.46 o
   3   9  14        5.27        2.62      5.18 o
   4   9  14        1.21       -3.38      5.21 o
   5   9  14        8.67        8.34      4.97 o
   6   9  14        1.08       -2.15      4.64 o
   7   9  14        5.39        9.09      5.15 o
   8   9  14        0.84        3.59      5.22 o
   9   9  14        0.29        9.10      5.41 o
  10   9  14        1.87       12.21      5.10 o
  11   9  14        0.57        2.07      4.94 o
  12   9  14        0.77        1.13      4.92 o
  13   9  14        2.40       -5.46      5.46 o
   0  10  14        4.07       12.10      9.24 o
   1  10  14        5.73        9.33      6.23 o
   2  10  14        8.53       12.19      6.44 o
   3  10  14       10.53        4.74      6.22 o
   4  10  14        3.50       13.35      5.84 o
   5  10  14        1.71        4.91      5.73 o
   6  10  14        0.19        4.03      6.38 o
   7  10  14        4.05        4.47      5.94 o
   8  10  14        1.47       -0.76      6.04 o
   9  10  14        2.83        1.65      6.47 o
  10  10  14        2.68        8.76      6.89 o
   0  11  14       14.51        8.25     19.77 o
   1  11  14        2.90        9.38      6.86 o
   2  11  14        1.87       18.75      8.60 o
   3  11  14       11.29        0.17      6.78 o
   4  11  14        1.06       -4.85      6.33 o
   5  11  14        3.84        7.46      7.29 o
   6  11  14        1.26       -3.09     13.26 o
   2   0  15     2907.59     3034.71     98.00 o
   4   0  15     1319.38     1259.70     56.22 o
   6   0  15       98.34      119.27     12.33 o
   8   0  15      215.43      234.71     10.64 o
  10   0  15      332.34      310.44     11.34 o
  12   0  15      152.38      187.85     11.52 o
  14   0  15       48.39       37.32     13.18 o
  16   0  15       15.92       10.16      4.24 o
  18   0  15        7.65        9.26      5.79 o
  20   0  15        4.75        2.06      5.52 o
   1   1  15       24.98       22.30      2.28 o
   2   1  15      231.72      246.25      5.94 o
   3   1  15       13.48       20.18      2.83 o
   4   1  15      271.74      260.97      8.80 o
   5   1  15       72.34       75.54      4.60 o
   6   1  15       26.79       35.17      3.77 o
   7   1  15       42.52       38.21      2.47 o
   8   1  15       17.43       15.14      1.81 o
   9   1  15        3.39        2.61      1.60 o
  10   1  15       24.75       18.39      2.37 o
  11   1  15        9.67       10.08      2.48 o
  12   1  15      329.63      290.28     14.10 o
  13   1  15       39.34       34.48      4.37 o
  14   1  15        3.29        0.82      2.39 o
  15   1  15        2.31        2.16      2.40 o
  16   1  15       18.41       14.43      3.06 o
  17   1  15        4.19        5.38      3.30 o
  18   1  15        0.76       -0.16      3.26 o
  19   1  15        0.46        0.52      3.62 o
  20   1  15        2.17        8.29      4.01 o
  21   1  15        0.21       -1.51      4.15 o
   1   2  15      176.04      167.98      4.43 o
   2   2  15      142.60      145.35      5.37 o
   3   2  15      347.09      312.88      8.04 o
   4   2  15      316.66      275.01      9.28 o
   5   2  15       15.65       13.53      1.68 o
   6   2  15      132.16      116.93      5.48 o
   7   2  15      287.99      274.53      8.77 o
   8   2  15       38.92       42.73      4.41 o
   9   2  15       13.81       11.26      2.93 o
  10   2  15      302.92      265.14      9.33 o
  11   2  15       39.70       36.24      4.73 o
  12   2  15       25.24       28.73      3.99 o
  13   2  15       72.36       67.00      5.78 o
  14   2  15        5.04        2.45      3.26 o
  15   2  15       12.34       15.18      3.32 o
  16   2  15        0.40       -0.32      2.64 o
  17   2  15        1.13        7.38      3.29 o
  18   2  15        0.06        6.43      3.67 o
  19   2  15        4.52        9.76      3.94 o
  20   2  15        0.54        3.91      3.98 o
  21   2  15        1.33       -1.50      4.27 o
   1   3  15       89.89       92.29      4.09 o
   2   3  15      344.67      350.24      9.98 o
   3   3  15       32.75       36.56      3.99 o
   4   3  15      289.12      270.67      7.72 o
   5   3  15      218.54      177.60      6.98 o
   6   3  15       81.12       79.99      5.79 o
   7   3  15      120.35      110.55     10.98 o
   8   3  15      100.32       91.17      8.34 o
   9   3  15       91.47       71.08      8.48 o
  10   3  15       66.06       77.63      8.39 o
  11   3  15       17.92       15.32      3.56 o
  12   3  15       23.53       24.35      4.08 o
  13   3  15       46.28       43.01      4.77 o
  14   3  15       18.62       13.40      3.48 o
  15   3  15        0.54        5.17      2.93 o
  16   3  15        4.34        7.49      3.02 o
  17   3  15        3.76        8.55      3.56 o
  18   3  15        5.03        1.25      3.56 o
  19   3  15        0.54       -0.91      3.62 o
  20   3  15        0.92       10.49      4.35 o
   1   4  15       29.89       29.71      4.32 o
   2   4  15      302.70      258.95     14.80 o
   3   4  15      282.40      290.92     11.75 o
   4   4  15      677.68      632.00     19.52 o
   5   4  15       72.21       88.04      7.14 o
   6   4  15      549.68      492.07     15.66 o
   7   4  15        3.87        2.30      2.82 o
   8   4  15      134.69      127.68      7.33 o
   9   4  15       31.11       23.42      4.60 o
  10   4  15       98.36      105.34     10.89 o
  11   4  15        9.12       16.27      3.62 o
  12   4  15        0.03        0.48      3.09 o
  13   4  15        8.15       11.29      3.89 o
  14   4  15        1.06        1.42      2.87 o
  15   4  15        2.81        5.04      3.28 o
  16   4  15        0.86        4.65      3.77 o
  17   4  15        0.59       -1.23      3.74 o
  18   4  15        1.91       -3.95      3.95 o
  19   4  15        0.40        5.62      4.63 o
  20   4  15        0.46        6.29      9.00 o
   1   5  15      121.83      141.57      8.66 o
   2   5  15       65.50       63.19      9.66 o
   3   5  15      128.21      144.41     10.36 o
   4   5  15       48.61       49.02      5.23 o
   5   5  15      286.83      260.64     10.82 o
   6   5  15       57.28       49.27      4.72 o
   7   5  15      235.17      225.61     12.15 o
   8   5  15       13.32       18.22      4.23 o
   9   5  15        7.39        8.49      3.42 o
  10   5  15       14.46       12.65      3.79 o
  11   5  15       13.86       23.95      4.15 o
  12   5  15        0.56        0.67      3.47 o
  13   5  15        0.02        0.67      3.56 o
  14   5  15        6.73        7.64      3.87 o
  15   5  15        7.53       15.20      3.97 o
  16   5  15        0.25       -1.38      3.98 o
  17   5  15        1.34        5.93      4.16 o
  18   5  15        4.31       12.99      4.56 o
  19   5  15        0.14        1.49      5.61 o
   1   6  15       28.57       19.18      6.38 o
   2   6  15       28.27       28.61      4.62 o
   3   6  15       21.57       22.28      6.97 o
   4   6  15        1.84        0.63      4.36 o
   5   6  15        5.87        0.56      3.52 o
   6   6  15       45.00       41.65      5.44 o
   7   6  15       37.37       40.07      4.87 o
   8   6  15       20.00       19.75      3.81 o
   9   6  15        8.71        6.63      3.80 o
  10   6  15       16.60       16.67      4.13 o
  11   6  15        3.22        5.72      3.73 o
  12   6  15        7.75        1.94      3.86 o
  13   6  15       10.10        8.84      4.48 o
  14   6  15        9.46       16.74      5.68 o
  15   6  15        0.11        1.70      4.57 o
  16   6  15        0.72        6.96      6.64 o
  17   6  15        0.27        6.12      5.32 o
  18   6  15        0.07        9.67     13.17 o
   1   7  15       16.79       11.29      4.83 o
   2   7  15       21.09       18.94      5.17 o
   3   7  15       33.86       30.40      7.41 o
   4   7  15        0.22        0.02      3.99 o
   5   7  15       39.48       35.88      6.07 o
   6   7  15        1.57        5.24      4.59 o
   7   7  15       19.21       23.43      5.30 o
   8   7  15       40.81       36.04      4.69 o
   9   7  15        2.08        1.83      3.44 o
  10   7  15        1.16        0.60      3.51 o
  11   7  15       18.84       16.20      4.29 o
  12   7  15        6.79       11.85      4.45 o
  13   7  15        6.81       13.02      7.34 o
  14   7  15        1.28        8.39      4.95 o
  15   7  15        3.19        4.61      7.02 o
  16   7  15        0.49        5.22      5.82 o
   1   8  15        0.03        4.90      4.84 o
   2   8  15       49.09       52.14      7.88 o
   3   8  15       15.68       14.55      5.62 o
   4   8  15       14.60       25.89      8.72 o
   5   8  15        8.95       13.64      5.22 o
   6   8  15       11.15       13.22      5.84 o
   7   8  15        0.84       -3.98      3.98 o
   8   8  15       14.75       17.31      5.76 o
   9   8  15        7.24        7.05      4.33 o
  10   8  15       18.58       19.20      5.47 o
  11   8  15        0.82        6.37      4.33 o
  12   8  15        1.01        5.34      5.43 o
  13   8  15        4.87        5.67      5.64 o
  14   8  15        0.09        6.57      5.68 o
  15   8  15        0.65       10.17      8.08 o
   1   9  15        7.52        4.68      5.32 o
   2   9  15        3.24       10.28      5.67 o
   3   9  15        2.55        4.50      5.45 o
   4   9  15        6.11        7.78      5.76 o
   5   9  15        5.76        0.53      5.29 o
   6   9  15        3.08        3.18      5.57 o
   7   9  15        0.22        3.81      4.99 o
   8   9  15        1.72        1.02      5.00 o
   9   9  15        2.49        8.27      5.85 o
  10   9  15        3.54       12.62      7.57 o
  11   9  15        2.90        2.82      5.16 o
  12   9  15        8.46       15.53      7.31 o
   1  10  15        2.54        2.43      6.30 o
   2  10  15        1.44       -3.07      6.42 o
   3  10  15        4.82        4.77      5.95 o
   4  10  15        0.41        9.92      6.37 o
   5  10  15        4.50        3.16      6.10 o
   6  10  15        1.91       -2.38      5.55 o
   7  10  15        3.46        7.56      6.49 o
   8  10  15       10.84       10.09      6.40 o
   9  10  15        3.90       -0.63      7.06 o
   1  11  15        8.59       17.99      7.91 o
   2  11  15        6.30        8.68      7.20 o
   3  11  15        0.77       -8.37      8.37 o
   4  11  15        0.54        7.26     10.07 o
   0   0  16     1207.87     1336.38     56.96 o
   2   0  16       42.22       31.51      4.64 o
   4   0  16     1973.04     2170.01     94.42 o
   6   0  16      578.34      514.64     31.33 o
   8   0  16      215.70      205.89      9.94 o
  10   0  16       24.38       21.23      3.23 o
  12   0  16      174.79      165.27     10.62 o
  14   0  16       12.04       12.72      5.27 o
  16   0  16        2.01        0.08      5.04 o
  18   0  16        8.40        1.95      7.21 o
  20   0  16        1.51        1.68      7.31 o
   0   1  16      763.16      659.55     19.30 o
   1   1  16       54.05       55.38      3.67 o
   2   1  16      279.77      245.13      6.17 o
   3   1  16      289.38      260.60      8.30 o
   4   1  16      801.85      803.13     31.97 o
   5   1  16      132.75      134.96      9.26 o
   6   1  16       20.70       29.70      5.57 o
   7   1  16       26.49       20.66      4.04 o
   8   1  16       87.87       94.38      5.32 o
   9   1  16      173.42      171.54      5.89 o
  10   1  16       52.33       61.40      4.36 o
  11   1  16       18.14       18.46      4.75 o
  12   1  16       10.92        9.89      3.10 o
  13   1  16        0.14        6.94      3.05 o
  14   1  16       33.56       29.95      4.07 o
  15   1  16        0.73       -3.33      3.33 o
  16   1  16        5.25        5.79      3.80 o
  17   1  16        0.31       -1.14      3.94 o
  18   1  16        4.40        8.16      5.35 o
  19   1  16        2.45        2.77      4.75 o
  20   1  16        1.20        4.61      5.33 o
   0   2  16       55.87       54.20      3.41 o
   1   2  16       23.99       26.37      2.10 o
   2   2  16      196.55      164.61      5.02 o
   3   2  16      568.44      572.08     15.61 o
   4   2  16     1172.83     1161.90     28.97 o
   5   2  16      381.29      343.06     10.14 o
   6   2  16        8.22        7.92      1.80 o
   7   2  16       36.69       34.60      3.53 o
   8   2  16       66.37       60.85      3.96 o
   9   2  16      205.42      203.01      8.31 o
  10   2  16        6.89        1.89      3.55 o
  11   2  16       73.40       59.89      5.23 o
  12   2  16       18.31       20.69      3.60 o
  13   2  16       12.55        8.15      3.19 o
  14   2  16        0.08        0.66      3.05 o
  15   2  16        0.50        2.32      3.23 o
  16   2  16        2.10       -3.31      3.31 o
  17   2  16        3.40        5.32      4.50 o
  18   2  16        1.12        8.77      4.82 o
  19   2  16        0.33        0.57      4.91 o
  20   2  16        0.24        3.85      5.74 o
   0   3  16      695.43      684.58     27.29 o
   1   3  16      452.36      469.20     14.63 o
   2   3  16      699.57      715.73     19.80 o
   3   3  16       38.98       34.28      2.91 o
   4   3  16       11.95        9.97      2.79 o
   5   3  16        3.54        5.26      2.06 o
   6   3  16       71.62       64.78      4.47 o
   7   3  16       52.71       48.78      3.94 o
   8   3  16       12.40       13.82      2.96 o
   9   3  16       79.06       71.74      4.83 o
  10   3  16       43.84       37.70      4.40 o
  11   3  16       13.20       10.92      3.32 o
  12   3  16       44.40       50.37      5.25 o
  13   3  16        8.30        6.50      3.61 o
  14   3  16       10.61       10.01      3.71 o
  15   3  16        2.13       -0.88      3.33 o
  16   3  16        1.01        0.34      3.88 o
  17   3  16        3.73        2.53      4.86 o
  18   3  16        5.09        8.54      5.55 o
  19   3  16        0.99       -2.76      5.58 o
  20   3  16        1.51        3.08      6.09 o
   0   4  16      165.88      146.31     10.19 o
   1   4  16       30.18       34.72      3.45 o
   2   4  16      871.00      821.69     31.94 o
   3   4  16      167.75      224.46     17.81 o
   4   4  16      556.47      612.52     18.97 o
   5   4  16       16.95       17.17      4.62 o
   6   4  16       13.74       11.82      2.78 o
   7   4  16       21.45       25.42      4.52 o
   8   4  16      168.99      144.04      8.22 o
   9   4  16       54.52       50.63     10.27 o
  10   4  16       37.54       37.30      5.39 o
  11   4  16       12.05        6.80      3.27 o
  12   4  16        0.15       -2.22      2.98 o
  13   4  16        0.51        4.60      3.41 o
  14   4  16        0.54        2.99      3.34 o
  15   4  16        1.57        4.00      3.75 o
  16   4  16        0.72       -0.38      4.31 o
  17   4  16        0.99       -0.40      4.78 o
  18   4  16        0.47        0.28      5.37 o
  19   4  16        0.12       -0.85      8.34 o
   0   5  16     1372.91     1411.48     61.42 o
   1   5  16      232.48      241.57     14.77 o
   2   5  16       76.57       59.88      6.33 o
   3   5  16       53.68       57.50      6.30 o
   4   5  16       97.35       91.04      6.30 o
   5   5  16       25.76       28.73      4.12 o
   6   5  16       25.88       22.12      4.23 o
   7   5  16        1.36        2.38      2.84 o
   8   5  16        4.80        5.40      3.26 o
   9   5  16       12.56       13.48      4.05 o
  10   5  16       38.46       39.37      5.27 o
  11   5  16        1.70        4.19      3.53 o
  12   5  16        2.17        0.18      3.43 o
  13   5  16        9.27       14.50      4.22 o
  14   5  16       21.67       17.93      4.62 o
  15   5  16        5.58        2.82      4.15 o
  16   5  16        1.88        2.94      4.76 o
  17   5  16        2.84        3.46      5.24 o
  18   5  16        0.36       -4.94      5.08 o
   0   6  16      100.08       97.55     11.69 o
   1   6  16       26.61       40.97      6.94 o
   2   6  16       45.99       47.26      7.42 o
   3   6  16       17.55       11.04      3.91 o
   4   6  16       17.16       17.37      4.61 o
   5   6  16       19.13       16.71      4.30 o
   6   6  16       11.39       11.21      6.22 o
   7   6  16       50.22       56.04      6.07 o
   8   6  16       90.97       83.35      6.49 o
   9   6  16        1.62       -0.70      3.20 o
  10   6  16        2.06        9.08      3.97 o
  11   6  16       13.58       23.44      4.62 o
  12   6  16        0.66        0.78      3.77 o
  13   6  16        0.11       -1.55      3.74 o
  14   6  16        0.34        5.00      4.54 o
  15   6  16        0.81        8.68      4.84 o
  16   6  16        2.10        9.95      5.06 o
  17   6  16        1.14       13.96      5.72 o
   0   7  16       17.54       20.47      7.50 o
   1   7  16       29.13       32.89      5.91 o
   2   7  16       54.14       43.83      8.52 o
   3   7  16       30.25       34.07      5.77 o
   4   7  16        1.17        5.26      4.22 o
   5   7  16       25.73       18.19      5.12 o
   6   7  16       28.79       31.37      6.10 o
   7   7  16        6.11        5.89      4.51 o
   8   7  16        2.57        1.88      4.19 o
   9   7  16       17.30       11.66      4.20 o
  10   7  16       13.36       16.34      4.19 o
  11   7  16        2.29        2.46      4.28 o
  12   7  16        1.14        1.92      5.28 o
  13   7  16        6.88        2.95      4.38 o
  14   7  16        2.42        6.82      6.79 o
  15   7  16        1.29        7.73      5.61 o
  16   7  16        3.48       -2.96      7.47 o
   0   8  16       29.73       32.65      9.16 o
   1   8  16       29.33       29.72      9.77 o
   2   8  16        6.84        7.08      5.16 o
   3   8  16       17.53       17.88      5.43 o
   4   8  16       19.31       11.96      5.39 o
   5   8  16        1.68       -1.88      4.50 o
   6   8  16        1.48        6.74      5.23 o
   7   8  16       26.79       32.07      8.64 o
   8   8  16        6.18        5.69      5.32 o
   9   8  16        1.78        9.70      4.96 o
  10   8  16        2.53       10.26      4.87 o
  11   8  16        3.41       10.14      4.96 o
  12   8  16        2.25        4.71      4.82 o
  13   8  16        0.34       -2.22      4.78 o
  14   8  16        0.38        7.79      5.96 o
   0   9  16       15.31       26.37      8.86 o
   1   9  16        3.50       -1.91      5.20 o
   2   9  16        5.83        7.74      5.44 o
   3   9  16       11.90       12.82      5.85 o
   4   9  16        1.78       -1.21      5.27 o
   5   9  16        8.23        1.54      5.46 o
   6   9  16        5.63        8.60      5.92 o
   7   9  16        0.61        3.00      5.69 o
   8   9  16        1.54        1.03      5.06 o
   9   9  16        2.14       -0.91      8.34 o
  10   9  16        1.07        4.09      6.06 o
  11   9  16        0.57        6.35      6.09 o
  12   9  16        0.41        3.48      6.66 o
   0  10  16        7.81       12.04      9.83 o
   1  10  16       16.33       14.44      6.92 o
   2  10  16        2.00       -1.71      5.79 o
   3  10  16        1.35        4.36      5.93 o
   4  10  16        3.26       10.36      6.11 o
   5  10  16        4.36        0.85      6.03 o
   6  10  16        1.46        4.84      6.35 o
   7  10  16        2.53        0.44      5.92 o
   8  10  16        0.23       -4.26      5.98 o
   2   0  17      714.69      668.13     22.95 o
   4   0  17      164.55      151.88     13.13 o
   6   0  17      148.91      121.48     12.81 o
   8   0  17       13.44        3.69      5.43 o
  10   0  17      312.57      276.13     11.64 o
  12   0  17       43.75       39.64      6.13 o
  14   0  17       30.92       17.58      7.38 o
  16   0  17        1.92       -0.95      5.25 o
  18   0  17        1.96       11.10      7.29 o
  20   0  17        0.83       14.82      7.89 o
   1   1  17       81.38       79.22      2.98 o
   2   1  17      464.30      535.84     12.84 o
   3   1  17      195.39      184.70      7.05 o
   4   1  17      751.08      746.90     30.14 o
   5   1  17       57.25       51.63      9.17 o
   6   1  17      243.02      247.77     13.20 o
   7   1  17       41.58       41.46      4.43 o
   8   1  17       19.83       25.33      4.19 o
   9   1  17       19.51       16.61      4.17 o
  10   1  17      127.59      120.94      9.41 o
  11   1  17       16.23       14.02      3.11 o
  12   1  17       10.72       10.59      3.28 o
  13   1  17       16.25       17.29      4.47 o
  14   1  17        1.77        1.98      3.08 o
  15   1  17        0.22       -1.96      3.03 o
  16   1  17        1.37        5.04      3.72 o
  17   1  17        1.02        4.57      4.26 o
  18   1  17        3.27       14.57      5.36 o
  19   1  17        0.64        0.98      4.82 o
  20   1  17        0.29        5.00      5.30 o
   1   2  17      151.92      139.39      5.59 o
   2   2  17      553.74      518.11     13.16 o
   3   2  17      333.97      295.10      9.51 o
   4   2  17      138.05      133.95      9.88 o
   5   2  17       25.60       25.97      3.19 o
   6   2  17      219.09      186.19      6.53 o
   7   2  17       16.62       19.16      2.57 o
   8   2  17       10.07       14.96      2.71 o
   9   2  17       73.88       71.95      5.15 o
  10   2  17       33.66       30.37      4.36 o
  11   2  17       16.75        6.58      3.13 o
  12   2  17        2.85        1.30      2.89 o
  13   2  17       10.84        4.38      3.02 o
  14   2  17        0.09        4.27      3.21 o
  15   2  17        0.29        1.39      3.24 o
  16   2  17        1.49       -0.56      3.54 o
  17   2  17        1.35        0.80      4.48 o
  18   2  17        0.99        0.80      4.50 o
  19   2  17        2.13        7.30      5.24 o
  20   2  17        0.08       -2.38      4.91 o
   1   3  17      140.28      147.07      6.81 o
   2   3  17      402.68      471.67     20.64 o
   3   3  17      683.13      656.22     18.42 o
   4   3  17      546.62      561.51     16.07 o
   5   3  17      179.08      155.95     12.75 o
   6   3  17        3.39        2.22      3.62 o
   7   3  17       27.24       32.57      3.64 o
   8   3  17       10.73        8.70      2.85 o
   9   3  17        4.06        1.11      2.74 o
  10   3  17        1.16       -1.38      2.95 o
  11   3  17       16.09       18.91      3.91 o
  12   3  17       13.49       10.77      4.03 o
  13   3  17        8.85        5.36      3.24 o
  14   3  17        1.05        3.88      3.18 o
  15   3  17        8.32        3.11      3.27 o
  16   3  17        2.70        1.00      3.57 o
  17   3  17        0.06        1.26      4.84 o
  18   3  17        0.90       10.90      5.38 o
  19   3  17        2.28        9.42      6.32 o
   1   4  17      244.48      242.97     13.13 o
   2   4  17      768.19      752.64     38.52 o
   3   4  17      320.20      311.36     16.40 o
   4   4  17       65.83       76.92      5.97 o
   5   4  17       35.61       35.57      3.75 o
   6   4  17      267.02      242.52     11.85 o
   7   4  17       62.17       52.17      4.29 o
   8   4  17       84.98       67.58      8.28 o
   9   4  17        3.51        2.21      2.93 o
  10   4  17       13.48       18.59      3.97 o
  11   4  17        0.07        3.95      3.26 o
  12   4  17       15.24       11.87      3.98 o
  13   4  17       11.06       10.62      3.64 o
  14   4  17        0.23        8.59      4.58 o
  15   4  17        0.83        1.56      3.73 o
  16   4  17        0.71       -1.21      4.14 o
  17   4  17        0.85       -0.25      4.67 o
  18   4  17        0.62        1.25      5.09 o
  19   4  17        0.05        3.08      7.22 o
   1   5  17       32.07       39.35      4.84 o
   2   5  17        9.85       15.40      3.69 o
   3   5  17        5.52       13.16      3.52 o
   4   5  17      286.36      255.01     13.27 o
   5   5  17       19.21       19.02      4.98 o
   6   5  17        1.74       -1.11      3.12 o
   7   5  17        0.87        5.12      3.29 o
   8   5  17       13.07       10.81      3.30 o
   9   5  17        2.67        4.40      3.44 o
  10   5  17        5.59        6.77      3.67 o
  11   5  17        0.96       -2.58      3.28 o
  12   5  17       11.28       14.51      3.86 o
  13   5  17        2.01        3.53      3.70 o
  14   5  17        2.95        9.27      4.14 o
  15   5  17        3.17        7.06      4.42 o
  16   5  17        5.02        3.12      4.97 o
  17   5  17        5.85       10.73      5.39 o
  18   5  17        1.04       -1.91     10.29 o
   1   6  17       10.37        5.03      4.00 o
   2   6  17       15.41       13.65      5.37 o
   3   6  17       11.57        5.50      4.03 o
   4   6  17       32.05       30.27      4.59 o
   5   6  17       14.73       16.07      3.82 o
   6   6  17        1.06        5.52      3.59 o
   7   6  17       25.89       22.94      4.74 o
   8   6  17       33.22       36.54      6.08 o
   9   6  17        2.61        8.19      3.61 o
  10   6  17        5.17        9.36      3.86 o
  11   6  17        2.34        3.35      4.17 o
  12   6  17        1.97        9.27      4.17 o
  13   6  17        9.83       15.03      4.70 o
  14   6  17        1.09        2.50      4.49 o
  15   6  17        0.08        4.10      5.22 o
  16   6  17        0.09       11.19      5.27 o
  17   6  17        0.74        7.02      6.58 o
   1   7  17        4.86        0.78      4.23 o
   2   7  17        3.26        0.81      4.11 o
   3   7  17       14.40       13.15      6.42 o
   4   7  17        5.56        6.24      4.42 o
   5   7  17        4.24        6.86      6.87 o
   6   7  17       27.42       28.15      5.77 o
   7   7  17       19.07       16.05      5.57 o
   8   7  17        1.30       -2.60      3.96 o
   9   7  17       11.77       19.11      6.41 o
  10   7  17        5.23        6.66      4.02 o
  11   7  17       13.37       12.84      4.22 o
  12   7  17        3.51        7.57      4.68 o
  13   7  17        0.16        4.76      4.61 o
  14   7  17        3.36        4.42      5.04 o
  15   7  17        1.09       10.48      5.79 o
   1   8  17        4.19       -1.53      5.00 o
   2   8  17        1.38       -0.67      4.48 o
   3   8  17        2.77        4.28      4.72 o
   4   8  17       17.99       20.39      5.63 o
   5   8  17        2.24        4.53      4.98 o
   6   8  17        0.47        1.51      4.81 o
   7   8  17        5.57       -0.84      4.90 o
   8   8  17       18.62       29.91      6.54 o
   9   8  17        2.46        2.25      5.21 o
  10   8  17        3.35        7.18      5.86 o
  11   8  17        0.02       -2.01      4.31 o
  12   8  17        2.08        7.26      4.94 o
  13   8  17        2.50        0.64      5.02 o
   1   9  17       11.88        3.06      5.66 o
   2   9  17        3.58        9.09      5.80 o
   3   9  17        0.80        2.23      5.32 o
   4   9  17        2.94        7.48      5.63 o
   5   9  17        4.67        8.35      6.25 o
   6   9  17        2.20       12.53      6.00 o
   7   9  17        8.65       13.50      6.15 o
   8   9  17        0.26       -0.84      5.27 o
   9   9  17        3.21        6.22      5.76 o
  10   9  17        1.68       12.00      6.21 o
  11   9  17        1.74        8.49      8.78 o
   1  10  17        1.35        0.87      5.95 o
   2  10  17        4.71       10.56      6.67 o
   3  10  17        7.48        3.73      6.32 o
   4  10  17        5.46        5.14      6.33 o
   5  10  17        0.79       10.23      6.77 o
   6  10  17        3.22        2.14      6.17 o
   7  10  17        0.02        0.71      6.60 o
   0   0  18       12.91        9.81      4.22 o
   2   0  18      122.14      106.93      6.32 o
   4   0  18       27.47       30.47      6.71 o
   6   0  18        3.89        4.38      5.15 o
   8   0  18       21.67        9.03      5.96 o
  10   0  18      114.63      111.98      6.83 o
  12   0  18        2.43        4.58      4.01 o
  14   0  18        2.11       -0.36      4.60 o
  16   0  18        0.16       -1.97      6.29 o
  18   0  18        1.30       -3.21      8.73 o
  20   0  18        2.31      -11.63     13.79 o
   0   1  18      136.33      134.29      5.51 o
   1   1  18      266.16      250.79      6.51 o
   2   1  18      730.95      809.91     19.64 o
   3   1  18      320.63      310.87     10.45 o
   4   1  18      419.26      537.16     22.80 o
   5   1  18      190.95      187.52     10.96 o
   6   1  18       53.11       53.12      6.32 o
   7   1  18       12.72       13.07      4.11 o
   8   1  18      111.73       93.77      6.36 o
   9   1  18       12.47        7.05      2.96 o
  10   1  18        6.59        5.35      3.41 o
  11   1  18       13.53        9.49      2.99 o
  12   1  18        6.95        4.87      2.94 o
  13   1  18        1.73        2.69      3.00 o
  14   1  18        8.53        0.55      3.27 o
  15   1  18        3.78        6.19      3.39 o
  16   1  18        0.65       -0.96      3.61 o
  17   1  18        1.34        0.49      3.71 o
  18   1  18        1.11        7.42      4.94 o
  19   1  18        1.72        4.88      5.16 o
   0   2  18      423.48      402.41     17.37 o
   1   2  18      115.26      127.45      5.33 o
   2   2  18      231.37      198.56      9.29 o
   3   2  18       86.45       93.64      3.87 o
   4   2  18       48.06       56.56      3.06 o
   5   2  18       23.86       24.45      2.96 o
   6   2  18        3.67        7.60      2.98 o
   7   2  18       30.69       26.47      2.74 o
   8   2  18       12.21        6.95      2.18 o
   9   2  18       15.87       17.51      4.10 o
  10   2  18        8.46        7.02      2.79 o
  11   2  18        7.85        3.53      3.00 o
  12   2  18       24.34       21.17      3.88 o
  13   2  18        2.11        3.22      4.50 o
  14   2  18        1.95       -1.89      3.33 o
  15   2  18        0.08        1.62      3.27 o
  16   2  18        1.16        1.98      3.54 o
  17   2  18        1.60       12.29      4.92 o
  18   2  18        0.20       -1.69      4.76 o
  19   2  18        0.38       -3.67      4.91 o
   0   3  18     1748.40     1621.76     60.99 o
   1   3  18      881.87      896.83     28.50 o
   2   3  18      298.37      281.53     10.04 o
   3   3  18       70.25       75.16      4.79 o
   4   3  18       83.32       91.47      6.20 o
   5   3  18       74.63       94.36      5.76 o
   6   3  18      319.29      321.97     11.19 o
   7   3  18       57.78       50.87      7.71 o
   8   3  18        6.40        5.55      2.78 o
   9   3  18        5.33        0.76      2.85 o
  10   3  18       20.00       21.20      3.72 o
  11   3  18       19.83       23.76      3.89 o
  12   3  18        7.79       12.11      3.47 o
  13   3  18        6.68        9.10      3.64 o
  14   3  18        7.06        1.21      4.35 o
  15   3  18       14.50       12.22      4.39 o
  16   3  18        1.69        2.88      3.72 o
  17   3  18        0.35       -3.80      3.80 o
  18   3  18        0.57       -0.56      4.51 o
  19   3  18        0.15        5.51      5.22 o
   0   4  18      417.82      389.09     25.72 o
   1   4  18       55.62       72.69     12.01 o
   2   4  18      428.71      461.86     16.21 o
   3   4  18      120.52      134.05      7.46 o
   4   4  18       59.25       55.00      4.87 o
   5   4  18       51.40       40.10      4.35 o
   6   4  18       38.20       41.31      4.40 o
   7   4  18       13.37        8.17      3.32 o
   8   4  18       58.03       64.61      4.83 o
   9   4  18       10.11       13.55      3.34 o
  10   4  18        7.99        3.25      3.55 o
  11   4  18        3.43       -0.94      3.20 o
  12   4  18       15.38       15.23      3.93 o
  13   4  18        1.89       -3.53      3.53 o
  14   4  18        3.49        9.21      3.62 o
  15   4  18        0.09        2.61      3.62 o
  16   4  18        2.13        4.47      4.04 o
  17   4  18        0.11        3.43      4.43 o
  18   4  18        1.61        0.46      4.94 o
   0   5  18      684.42      645.98     37.19 o
   1   5  18      102.08      115.51     10.68 o
   2   5  18      150.15      157.76     13.30 o
   3   5  18       11.52       14.07      5.84 o
   4   5  18       32.44       44.61      5.65 o
   5   5  18        4.05        3.23      3.26 o
   6   5  18      320.77      295.65     12.04 o
   7   5  18        3.02        7.35      3.36 o
   8   5  18        5.63        6.16      3.39 o
   9   5  18       18.55       16.65      3.54 o
  10   5  18        7.76       12.14      4.09 o
  11   5  18        9.92       14.09      5.33 o
  12   5  18        3.89       -1.53      3.76 o
  13   5  18        6.93        5.51      4.13 o
  14   5  18        1.78        0.57      3.76 o
  15   5  18        1.98       -1.74      4.76 o
  16   5  18        3.45        3.18      4.92 o
  17   5  18        1.16        3.78      5.12 o
   0   6  18       68.54       70.27     10.11 o
   1   6  18       30.13       36.75      5.48 o
   2   6  18       61.82       51.33      6.29 o
   3   6  18        8.55        4.30      4.87 o
   4   6  18        4.25        6.26      3.57 o
   5   6  18       10.07        3.43      4.30 o
   6   6  18        5.54        4.88      3.61 o
   7   6  18       15.04       10.30      4.66 o
   8   6  18        5.43        6.07      4.18 o
   9   6  18        4.64       10.45      3.69 o
  10   6  18        3.54        2.49      3.61 o
  11   6  18        0.24        0.54      5.34 o
  12   6  18        1.82        5.17      4.45 o
  13   6  18        8.84        8.39      4.47 o
  14   6  18        0.44        0.24      4.49 o
  15   6  18        1.40        0.79      4.88 o
  16   6  18        1.83        4.21      5.39 o
   0   7  18       58.28       59.70     10.25 o
   1   7  18       11.84       15.45      4.76 o
   2   7  18        0.44       -3.74      3.74 o
   3   7  18        1.79        5.55      4.34 o
   4   7  18        1.09       -3.53      3.80 o
   5   7  18       11.85       13.10     11.07 o
   6   7  18       10.93        9.99      5.18 o
   7   7  18        0.68        6.33      4.78 o
   8   7  18       14.76       22.90      5.32 o
   9   7  18       13.34       11.93      5.01 o
  10   7  18        0.52       -0.01      4.43 o
  11   7  18        4.54       14.91      4.64 o
  12   7  18        4.75        6.76      4.37 o
  13   7  18        0.94        1.96      4.70 o
  14   7  18        0.07       -0.72      4.71 o
  15   7  18        3.70      -12.75     12.75 o
   0   8  18        0.00       -0.58      6.63 o
   1   8  18       10.52        8.46      4.96 o
   2   8  18       11.78        6.26      5.07 o
   3   8  18       15.10       24.73      5.82 o
   4   8  18        5.80       14.65      5.56 o
   5   8  18       11.99       17.85      5.57 o
   6   8  18        6.55       11.92      5.50 o
   7   8  18        1.97        3.48      5.02 o
   8   8  18        8.15       12.15      5.80 o
   9   8  18        0.79        3.92      5.21 o
  10   8  18        3.34        8.35      5.74 o
  11   8  18        0.74       10.19      5.81 o
  12   8  18        0.31       -1.92      4.65 o
  13   8  18        1.98        2.34     10.81 o
   0   9  18        5.39        2.49      7.99 o
   1   9  18       11.90       11.25      5.89 o
   2   9  18        5.77       10.33      5.65 o
   3   9  18        0.91       -0.21      5.06 o
   4   9  18        0.29        6.17      5.56 o
   5   9  18        1.62       -0.24      5.41 o
   6   9  18        0.21        5.58      5.43 o
   7   9  18        5.78       12.67      6.15 o
   8   9  18        7.58        5.04      5.83 o
   9   9  18        0.01        3.48      5.68 o
  10   9  18        1.53       -3.63      7.67 o
   0  10  18        7.84        7.96      8.94 o
   1  10  18        0.26        1.26      5.96 o
   2  10  18        0.59        4.46      6.13 o
   3  10  18        0.14       11.66      6.75 o
   4  10  18        0.64        6.23      6.53 o
   5  10  18        5.12        7.31      6.50 o
   6  10  18        0.50        8.07     13.77 o
   2   0  19      307.30      287.40     12.93 o
   4   0  19      592.53      479.74     29.62 o
   6   0  19       16.85       20.25      6.27 o
   8   0  19       10.71       10.73     11.27 o
  10   0  19       90.39       85.31     13.82 o
  12   0  19       12.25       13.14      4.59 o
  14   0  19        1.71       -0.40      4.38 o
  16   0  19        2.94        3.35      5.08 o
  18   0  19        3.85       11.32     13.45 o
   1   1  19      122.03      132.34      6.80 o
   2   1  19      345.38      384.75     10.22 o
   3   1  19       80.05       74.50      4.27 o
   4   1  19       74.43       61.71      6.31 o
   5   1  19       39.46       41.30      8.40 o
   6   1  19      369.41      342.79     18.50 o
   7   1  19       89.08       75.23      7.69 o
   8   1  19       10.37        2.41      5.38 o
   9   1  19       23.80       18.30      3.63 o
  10   1  19       13.02        7.01      2.73 o
  11   1  19       10.40        8.81      2.83 o
  12   1  19        0.58        1.29      2.84 o
  13   1  19        2.21        4.99      3.20 o
  14   1  19       33.57       37.97      5.65 o
  15   1  19        2.95        7.07      3.63 o
  16   1  19        3.83        6.18      3.92 o
  17   1  19        0.56        0.03      3.97 o
  18   1  19        1.92        4.50      4.74 o
  19   1  19        0.30        5.82      5.36 o
   1   2  19      224.07      222.43      7.34 o
   2   2  19       68.53       65.07      3.86 o
   3   2  19       28.70       30.62      2.54 o
   4   2  19       35.21       33.10      4.09 o
   5   2  19      174.20      172.11      7.62 o
   6   2  19      135.68      156.60      8.11 o
   7   2  19       38.56       42.93      5.05 o
   8   2  19        6.61        4.52      2.40 o
   9   2  19        4.47        8.64      3.00 o
  10   2  19        1.77        1.21      2.48 o
  11   2  19        1.49        1.47      2.69 o
  12   2  19       10.40       10.41      3.27 o
  13   2  19        2.93        2.60      3.00 o
  14   2  19        1.72        8.16      3.62 o
  15   2  19        1.64        1.43      3.65 o
  16   2  19        0.87        4.41      3.90 o
  17   2  19        2.79        6.44      4.16 o
  18   2  19        0.08        3.49      5.14 o
  19   2  19        0.86        1.29      6.96 o
   1   3  19      339.30      355.52     12.05 o
   2   3  19      364.12      390.64     13.96 o
   3   3  19      121.16      120.74      6.21 o
   4   3  19      202.49      200.42      8.75 o
   5   3  19       27.03       33.56      4.01 o
   6   3  19       40.21       51.68      4.85 o
   7   3  19       92.65       90.09      8.65 o
   8   3  19       14.14       10.69      3.14 o
   9   3  19        7.88        5.40      2.87 o
  10   3  19        5.03        4.03      2.86 o
  11   3  19        4.20        5.10      3.10 o
  12   3  19        4.15        2.06      3.17 o
  13   3  19        7.51       10.54      3.67 o
  14   3  19        4.53        4.44      3.78 o
  15   3  19        3.39        1.17      3.62 o
  16   3  19        1.50        0.65      3.71 o
  17   3  19        0.94        2.85      4.22 o
  18   3  19        4.93        4.66      5.26 o
   1   4  19       15.88       13.76      4.52 o
   2   4  19      233.28      227.16      9.94 o
   3   4  19        0.31        2.61      2.91 o
   4   4  19       74.34       74.26      5.56 o
   5   4  19       19.68       21.71      3.74 o
   6   4  19      173.51      170.39      8.52 o
   7   4  19        5.48        3.12      3.01 o
   8   4  19       18.74       16.50      3.64 o
   9   4  19        6.35        4.15      2.70 o
  10   4  19        3.10       -0.34      3.01 o
  11   4  19        6.94        4.90      3.30 o
  12   4  19        6.36        8.77      3.76 o
  13   4  19        0.17        4.13      3.79 o
  14   4  19        2.76       -0.20      3.73 o
  15   4  19        0.92       -1.26      6.13 o
  16   4  19        4.21        5.95      3.99 o
  17   4  19        0.41        0.28      4.58 o
   1   5  19       59.75       56.35      6.01 o
   2   5  19      197.13      189.88     10.00 o
   3   5  19       13.45       23.52      4.03 o
   4   5  19       25.36       23.38      3.95 o
   5   5  19        0.20        4.16      3.16 o
   6   5  19        3.04        7.76      3.49 o
   7   5  19        2.39        7.16      3.42 o
   8   5  19       19.04        6.86      5.68 o
   9   5  19        0.01       -0.67      2.83 o
  10   5  19        4.64        9.88      3.27 o
  11   5  19        1.22        2.85      3.56 o
  12   5  19        0.79       -1.71      3.50 o
  13   5  19        2.91        4.62      4.08 o
  14   5  19        4.62        4.25      3.96 o
  15   5  19        1.32        5.02      4.01 o
  16   5  19        0.22        3.38      4.54 o
  17   5  19        1.12       11.89     16.11 o
   1   6  19        0.82        1.15      3.65 o
   2   6  19       12.76        7.18      3.97 o
   3   6  19       38.44       46.92      7.84 o
   4   6  19       13.50       20.02      5.74 o
   5   6  19        6.26        5.87      3.71 o
   6   6  19       65.04       62.20      5.88 o
   7   6  19        0.68        1.31      3.30 o
   8   6  19        1.69        0.12      3.57 o
   9   6  19        0.31        3.39      3.80 o
  10   6  19        9.13        8.62      3.58 o
  11   6  19        1.80       -0.40      3.45 o
  12   6  19        0.53        3.58      3.89 o
  13   6  19        3.91        9.43      4.84 o
  14   6  19        6.15       14.41      5.44 o
  15   6  19        1.03        2.60      4.84 o
   1   7  19       16.86       24.30      8.79 o
   2   7  19        7.17        5.62      4.38 o
   3   7  19       11.49       12.76      4.76 o
   4   7  19        6.76       18.82      5.31 o
   5   7  19        4.17       -0.36      4.07 o
   6   7  19        0.66        2.82      4.80 o
   7   7  19        4.11        9.24      4.77 o
   8   7  19       11.23        6.42      4.50 o
   9   7  19        0.84        3.17      4.62 o
  10   7  19        1.61        0.98      4.57 o
  11   7  19        1.51       -0.97      4.55 o
  12   7  19        1.41        3.62      4.12 o
  13   7  19        1.25       -0.74      3.96 o
  14   7  19        1.31        1.91      5.26 o
   1   8  19        9.10       15.47      5.44 o
   2   8  19        0.48        8.42      5.05 o
   3   8  19        1.06       10.30      5.11 o
   4   8  19        4.06        3.78      4.92 o
   5   8  19        6.87       10.23      5.35 o
   6   8  19        4.60        4.03      5.07 o
   7   8  19        5.14       12.33      5.63 o
   8   8  19        1.51       -4.81      4.81 o
   9   8  19        0.85        2.45      5.82 o
  10   8  19        2.09        3.06      5.37 o
  11   8  19        0.08        5.41      5.86 o
  12   8  19        0.46       -3.15     15.44 o
   1   9  19        2.36       10.20      6.13 o
   2   9  19        2.25        3.44      5.36 o
   3   9  19        6.70       10.98      5.82 o
   4   9  19        4.54        6.88      5.67 o
   5   9  19        1.93        7.12      5.91 o
   6   9  19        0.74        1.92      5.67 o
   7   9  19        2.72       14.32      6.07 o
   8   9  19        1.59       -5.19      5.19 o
   9   9  19        0.07       10.18      8.58 o
   1  10  19        1.38        8.24      6.48 o
   2  10  19        6.35       15.66      6.73 o
   3  10  19        4.66        7.70      9.38 o
   0   0  20      690.72      586.10     44.81 o
   2   0  20      378.42      392.90     14.68 o
   4   0  20       97.49       92.34     11.37 o
   6   0  20       87.36       60.62     10.09 o
   8   0  20      124.63      148.12     20.27 o
  10   0  20       25.65       15.47      7.67 o
  12   0  20       80.21       93.50     10.17 o
  14   0  20        3.46       10.25      8.43 o
  16   0  20        5.75        2.73      5.01 o
  18   0  20        7.26       12.60     12.62 o
   0   1  20      935.02      960.12     37.23 o
   1   1  20       59.63       65.12      3.40 o
   2   1  20       23.94       31.26      2.38 o
   3   1  20      142.63      126.01     10.59 o
   4   1  20       96.42       93.89      8.04 o
   5   1  20       95.13       83.15      7.96 o
   6   1  20       27.96       22.56      5.16 o
   7   1  20        5.13        2.66      4.05 o
   8   1  20        8.11        1.59      4.47 o
   9   1  20        1.18        2.09      4.38 o
  10   1  20        5.46        4.28      4.72 o
  11   1  20        1.08        1.35      3.02 o
  12   1  20       16.71       26.17      3.58 o
  13   1  20        2.23        4.35      2.97 o
  14   1  20       41.87       35.54      5.95 o
  15   1  20        4.48        0.89      3.67 o
  16   1  20        7.61        9.21      3.98 o
  17   1  20        1.79        5.25      4.27 o
  18   1  20        5.53        4.49      4.99 o
   0   2  20      192.84      187.73     10.40 o
   1   2  20       97.14      109.95      6.80 o
   2   2  20       45.36       54.59      3.79 o
   3   2  20       36.25       33.94      2.89 o
   4   2  20       26.60       25.21      3.19 o
   5   2  20      112.12       98.96      5.69 o
   6   2  20       13.73       15.24      3.87 o
   7   2  20        9.90        3.99      2.83 o
   8   2  20       30.48       36.91      5.05 o
   9   2  20       30.38       34.39      5.04 o
  10   2  20        1.56        0.66      3.08 o
  11   2  20        5.18        2.37      2.79 o
  12   2  20       49.37       45.93      4.65 o
  13   2  20        7.07        2.56      3.23 o
  14   2  20        3.71        3.64      3.50 o
  15   2  20        3.65        1.31      3.70 o
  16   2  20        3.41       15.54      4.91 o
  17   2  20        2.78        1.89      4.12 o
  18   2  20        1.89       -0.60      4.97 o
   0   3  20       52.82       68.11      7.69 o
   1   3  20       63.86       57.81      4.31 o
   2   3  20      111.10      122.48      6.30 o
   3   3  20       38.38       41.94      4.09 o
   4   3  20      112.29      108.67      6.38 o
   5   3  20       96.70       92.76      6.81 o
   6   3  20       68.46       72.08      5.90 o
   7   3  20        5.96        5.89      3.20 o
   8   3  20        9.10        9.45      3.02 o
   9   3  20        4.58        9.81      2.58 o
  10   3  20       11.42       11.97      3.25 o
  11   3  20        2.50        1.22      3.44 o
  12   3  20        9.39       11.11      3.50 o
  13   3  20        4.06        5.96      4.32 o
  14   3  20       13.41       14.28      4.03 o
  15   3  20        5.36        9.08      4.14 o
  16   3  20        8.44       12.99      4.56 o
  17   3  20        2.81        3.01      4.69 o
   0   4  20       56.69       48.70      6.53 o
   1   4  20       25.43       18.44      3.83 o
   2   4  20        0.92        6.19      2.92 o
   3   4  20        4.85        4.85      3.01 o
   4   4  20       85.87      102.23      6.57 o
   5   4  20        4.48        8.62      3.19 o
   6   4  20       57.99       52.79      4.83 o
   7   4  20       10.05        6.06      3.09 o
   8   4  20       58.10       61.98      5.45 o
   9   4  20        1.12        2.42      3.26 o
  10   4  20       12.98       16.08      3.26 o
  11   4  20       14.53       12.04      5.21 o
  12   4  20       18.21       23.15      4.31 o
  13   4  20       12.52       17.03      5.61 o
  14   4  20        6.37        5.51      4.15 o
  15   4  20        3.47       10.83      4.49 o
  16   4  20       10.38       13.02      4.97 o
  17   4  20        3.94        6.50      5.88 o
   0   5  20       11.85       12.54      8.59 o
   1   5  20        1.84        3.61      3.49 o
   2   5  20       60.44       60.06      6.17 o
   3   5  20        5.39        5.41      3.33 o
   4   5  20       22.11       12.43      3.45 o
   5   5  20        5.26        6.05      3.31 o
   6   5  20       12.23       13.21      3.67 o
   7   5  20       20.42       15.26      3.75 o
   8   5  20        0.36       -1.98      3.26 o
   9   5  20        2.11        2.64      3.40 o
  10   5  20        9.82       11.71      3.43 o
  11   5  20        7.64        6.47      3.49 o
  12   5  20        3.22        4.83      3.94 o
  13   5  20        9.15        4.98      4.32 o
  14   5  20        0.38        6.81      4.30 o
  15   5  20        2.60       10.26      4.75 o
  16   5  20        6.87        8.84      6.70 o
   0   6  20       48.50       40.62      8.20 o
   1   6  20        2.23        1.49      3.71 o
   2   6  20       25.50       25.74      5.03 o
   3   6  20       31.92       30.56      5.37 o
   4   6  20       14.42       10.85      4.15 o
   5   6  20        8.92        6.78      6.33 o
   6   6  20        6.77        5.34      4.08 o
   7   6  20        7.46        8.55      3.84 o
   8   6  20        1.23        2.44      3.79 o
   9   6  20       16.95       15.59      4.45 o
  10   6  20        3.27        4.68      4.12 o
  11   6  20        4.63        7.79      3.81 o
  12   6  20        3.17        4.96      3.77 o
  13   6  20        3.40        6.89      4.04 o
  14   6  20       10.28       24.85      6.21 o
  15   6  20        0.13        4.93     10.33 o
   0   7  20       24.41       22.52      7.44 o
   1   7  20       29.94       22.70      5.47 o
   2   7  20        2.71        1.72      4.73 o
   3   7  20        4.59        7.18      4.86 o
   4   7  20        1.66        1.54      4.30 o
   5   7  20        2.56        7.00      4.35 o
   6   7  20        0.46       -3.38      4.20 o
   7   7  20        1.37       -1.55      5.20 o
   8   7  20       11.11        4.69      4.91 o
   9   7  20        0.55        2.85      4.27 o
  10   7  20        0.01        1.30      4.43 o
  11   7  20        4.07       -0.80      4.33 o
  12   7  20        2.75        2.99      4.66 o
  13   7  20        0.20        8.44      5.42 o
   0   8  20        3.46        6.37     16.55 o
   1   8  20       25.01       32.79      6.58 o
   2   8  20        4.80        4.15      5.67 o
   3   8  20        6.24        3.99      5.21 o
   4   8  20        5.08        3.48      4.86 o
   5   8  20        8.85        7.39      5.32 o
   6   8  20        7.68       13.34      5.69 o
   7   8  20        7.88        8.16      6.03 o
   8   8  20        0.95        1.65      5.43 o
   9   8  20        4.80        2.01      5.62 o
  10   8  20        0.95       -3.11      5.48 o
  11   8  20        0.53        3.00      7.52 o
   0   9  20        0.25       16.56      8.94 o
   1   9  20        1.91        3.93      5.50 o
   2   9  20        2.60        4.09      5.60 o
   3   9  20        0.48        6.63      5.76 o
   4   9  20        2.38        7.98      5.94 o
   5   9  20        2.22        7.09      5.91 o
   6   9  20        0.99        6.72      6.63 o
   7   9  20        0.01       -1.86      5.50 o
   2   0  21      484.31      423.02     21.86 o
   4   0  21      253.17      252.74     19.01 o
   6   0  21       12.51        7.80      6.06 o
   8   0  21       19.94       35.50      8.97 o
  10   0  21        3.53        0.94     11.50 o
  12   0  21        0.91       -4.04      7.25 o
  14   0  21       33.73       37.88      6.67 o
  16   0  21        0.04        5.04      5.44 o
  18   0  21        1.07        6.06      7.32 o
   1   1  21       23.58       18.45      2.44 o
   2   1  21       62.72       57.98      3.14 o
   3   1  21       26.83       33.79      4.79 o
   4   1  21       11.04        8.62      4.07 o
   5   1  21       33.22       31.89      5.40 o
   6   1  21       11.95        2.45      5.18 o
   7   1  21       47.94       45.28      6.48 o
   8   1  21        2.33       10.33      4.81 o
   9   1  21       10.40        3.00      4.64 o
  10   1  21        1.83        3.91      4.66 o
  11   1  21       12.65       12.70      5.52 o
  12   1  21       35.16       36.82      4.86 o
  13   1  21        1.27        3.51      2.99 o
  14   1  21        3.86        3.37      3.34 o
  15   1  21        2.28        0.34      3.43 o
  16   1  21        0.40        6.17      3.99 o
  17   1  21        0.10        0.99      4.25 o
  18   1  21        8.35       28.90     16.00 o
   1   2  21      156.87      176.75      8.29 o
   2   2  21       60.86       74.26      4.75 o
   3   2  21       18.72       14.87      2.33 o
   4   2  21       77.08       78.52      6.25 o
   5   2  21       30.97       35.71      4.80 o
   6   2  21        6.65        6.35      3.10 o
   7   2  21        1.64       -0.15      4.38 o
   8   2  21        6.48       14.06      5.95 o
   9   2  21        8.79        6.48      5.06 o
  10   2  21        3.73        1.85      2.39 o
  11   2  21        5.82        1.81      3.41 o
  12   2  21        1.30        5.14      2.98 o
  13   2  21       14.82       18.27      3.82 o
  14   2  21       30.00       40.29      5.00 o
  15   2  21        6.10       10.85      4.05 o
  16   2  21        4.80        5.33      3.93 o
  17   2  21        0.90        4.83      4.49 o
   1   3  21       43.58       48.75      5.27 o
   2   3  21       38.73       39.40      4.67 o
   3   3  21        7.67        3.90      2.67 o
   4   3  21       33.59       27.24      4.09 o
   5   3  21       39.40       34.72      3.86 o
   6   3  21       45.69       54.98      4.50 o
   7   3  21        6.25        5.10      2.79 o
   8   3  21       23.87       12.81      4.14 o
   9   3  21        3.83        2.06      2.75 o
  10   3  21        4.86        1.15      2.39 o
  11   3  21       10.87        9.00      3.41 o
  12   3  21        8.10       12.31      3.62 o
  13   3  21        3.87        4.51      3.42 o
  14   3  21        0.96        6.99      3.71 o
  15   3  21        1.31        3.61      5.17 o
  16   3  21        0.41        3.89      4.15 o
  17   3  21        3.99        7.29      5.04 o
   1   4  21       11.69       17.12      4.89 o
   2   4  21       73.56       83.28      6.38 o
   3   4  21       15.95       12.59      3.45 o
   4   4  21       48.03       48.50      4.62 o
   5   4  21        1.19        0.31      2.85 o
   6   4  21       16.25       14.62      3.78 o
   7   4  21        6.55        2.90      3.87 o
   8   4  21       47.88       37.56      6.21 o
   9   4  21        5.49        2.23      3.24 o
  10   4  21        8.64        9.07      3.71 o
  11   4  21        1.15        5.84      3.04 o
  12   4  21        1.83        0.75      4.07 o
  13   4  21       13.48       14.24      5.10 o
  14   4  21        0.57        0.86      3.84 o
  15   4  21        8.92        7.05      4.65 o
  16   4  21        3.35        1.94      4.75 o
   1   5  21       41.97       42.93      5.52 o
   2   5  21       31.42       35.11      5.38 o
   3   5  21        7.92        4.81      3.65 o
   4   5  21        5.05       -1.77      2.91 o
   5   5  21        1.62       -1.23      3.18 o
   6   5  21        9.80       10.29      3.63 o
   7   5  21        9.43        5.52      3.46 o
   8   5  21        2.30        1.17      3.40 o
   9   5  21        3.33        0.46      3.53 o
  10   5  21        4.83       11.44      4.24 o
  11   5  21        1.63        2.73      3.86 o
  12   5  21        7.98        5.47      3.68 o
  13   5  21        7.51       10.09      4.41 o
  14   5  21        0.47       -2.48      4.34 o
  15   5  21        1.51        1.01      5.70 o
   1   6  21        4.00        2.71      3.73 o
   2   6  21        7.70       11.61      4.44 o
   3   6  21        7.85        9.19      4.33 o
   4   6  21        6.95        4.64      3.99 o
   5   6  21        2.15        9.21      4.36 o
   6   6  21        1.46       10.03      4.15 o
   7   6  21       14.34       22.49      4.48 o
   8   6  21        2.51        5.53      4.73 o
   9   6  21        4.46        3.68      3.95 o
  10   6  21        2.28        3.27      4.10 o
  11   6  21        5.63        6.33      4.32 o
  12   6  21        1.63        4.82      4.28 o
  13   6  21        1.04        2.22      4.01 o
  14   6  21        1.68        4.81      5.37 o
   1   7  21        3.47        7.17      4.57 o
   2   7  21        7.35       16.17      4.88 o
   3   7  21        6.18        5.04      4.69 o
   4   7  21        2.55        3.88      4.50 o
   5   7  21        1.42        6.80      4.84 o
   6   7  21        1.75       12.19      5.04 o
   7   7  21        3.44        3.00      4.67 o
   8   7  21        2.14        4.16      4.77 o
   9   7  21        3.91        7.95      4.82 o
  10   7  21        4.00        7.22      4.62 o
  11   7  21        2.91        1.27      4.60 o
  12   7  21        1.71        9.00      5.33 o
   1   8  21        1.92        6.84      5.18 o
   2   8  21        6.09        1.73      4.88 o
   3   8  21        7.57       -1.65      4.64 o
   4   8  21       13.32       15.73      5.82 o
   5   8  21        4.33       13.52      5.40 o
   6   8  21        6.43        9.10      5.63 o
   7   8  21        1.33        1.92      5.05 o
   8   8  21        3.35        4.69      5.51 o
   9   8  21        0.64        3.11      5.66 o
   1   9  21        1.70        3.36      5.24 o
   2   9  21        0.99        0.68      5.29 o
   3   9  21        1.97        5.00      5.52 o
   4   9  21        2.26        6.34      5.65 o
   5   9  21        1.12        7.94      5.83 o
   0   0  22       78.02       85.35     16.61 o
   2   0  22      252.89      240.88     10.34 o
   4   0  22      100.36       93.36     11.67 o
   6   0  22       53.12       71.37     19.74 o
   8   0  22       18.45       15.82      7.38 o
  10   0  22        5.75        5.17     12.92 o
  12   0  22       29.99       29.34     10.41 o
  14   0  22       17.36        5.18      9.12 o
  16   0  22        4.85        6.62      5.80 o
   0   1  22       58.99       61.61      5.96 o
   1   1  22       40.18       43.76      6.62 o
   2   1  22       13.03       14.02      2.67 o
   3   1  22       17.34       14.83      4.13 o
   4   1  22        2.13       14.03      4.47 o
   5   1  22        8.02       13.62      4.45 o
   6   1  22       25.58       27.86      5.48 o
   7   1  22        6.34        2.54      4.15 o
   8   1  22        6.39       10.35      5.67 o
   9   1  22        0.05       -2.14      4.15 o
  10   1  22        4.68        1.81      4.84 o
  11   1  22        9.23        9.47      5.67 o
  12   1  22        9.95        4.83      5.90 o
  13   1  22        4.71       -2.07      3.57 o
  14   1  22       82.69       84.76     13.36 o
  15   1  22        6.20       10.68      3.96 o
  16   1  22        7.75        9.34      5.42 o
  17   1  22        0.09       -0.11      4.21 o
   0   2  22       73.93       73.42      6.54 o
   1   2  22       46.85       45.03      3.83 o
   2   2  22        1.09        2.77      2.36 o
   3   2  22       31.35       28.17      3.20 o
   4   2  22       25.12       31.04      4.20 o
   5   2  22       46.74       43.03      6.25 o
   6   2  22        6.49        2.79      4.25 o
   7   2  22       17.97       20.92      5.34 o
   8   2  22        6.69        5.36      5.43 o
   9   2  22       12.42       17.46      5.69 o
  10   2  22        6.84       10.17      5.27 o
  11   2  22       14.22       14.68      2.91 o
  12   2  22       40.06       34.27      5.15 o
  13   2  22       22.60       24.21      6.79 o
  14   2  22       10.37       16.10      4.03 o
  15   2  22        2.69        8.00      3.78 o
  16   2  22       10.61       14.76      4.58 o
  17   2  22        3.10       -2.83     10.42 o
   0   3  22       66.17       69.94      9.41 o
   1   3  22        4.35        3.79      2.56 o
   2   3  22       29.24       32.96      3.81 o
   3   3  22        4.58        3.14      2.78 o
   4   3  22       77.35       69.96      6.51 o
   5   3  22       26.46       31.60      3.71 o
   6   3  22       18.02       11.59      3.63 o
   7   3  22        9.97        6.22      3.38 o
   8   3  22       30.86       34.45      4.81 o
   9   3  22        8.62        8.67      4.27 o
  10   3  22       30.02       30.22      5.03 o
  11   3  22        8.72        6.49      4.04 o
  12   3  22        3.64        4.47      3.41 o
  13   3  22       20.61       27.14      4.47 o
  14   3  22        4.45       10.85      3.79 o
  15   3  22       21.64       23.23      4.68 o
  16   3  22       12.82       13.49      4.74 o
   0   4  22        8.24        6.38      4.76 o
   1   4  22       11.83        9.14      3.47 o
   2   4  22        1.58        5.14      3.13 o
   3   4  22       24.57       21.30      3.74 o
   4   4  22        4.72        4.13      2.97 o
   5   4  22        0.09        1.67      2.96 o
   6   4  22       15.75       19.01      3.66 o
   7   4  22        0.90        1.12      3.01 o
   8   4  22        4.47        4.73      3.12 o
   9   4  22        2.38       -1.72      3.08 o
  10   4  22       25.78       34.77      4.70 o
  11   4  22       11.92       16.10      3.93 o
  12   4  22       52.06       55.62      5.59 o
  13   4  22        4.80        6.27      4.04 o
  14   4  22       15.33       21.66      4.93 o
  15   4  22        6.88        5.39      4.47 o
   0   5  22       24.39       17.77      5.99 o
   1   5  22        4.89        4.71      3.80 o
   2   5  22        0.34        1.37      3.29 o
   3   5  22       13.02       16.05      4.16 o
   4   5  22       19.50       23.71      4.41 o
   5   5  22        1.36        5.49      3.27 o
   6   5  22       17.48       11.54      3.80 o
   7   5  22        1.58        3.90      3.95 o
   8   5  22        8.62        7.19      3.74 o
   9   5  22        1.59       -0.03      3.54 o
  10   5  22       29.07       21.52      4.68 o
  11   5  22        1.55        1.54      3.91 o
  12   5  22       15.45       22.23      4.87 o
  13   5  22        0.54        2.96      4.59 o
  14   5  22        0.97        4.30      4.05 o
   0   6  22       24.00       31.85     21.14 o
   1   6  22       34.02       40.03      6.34 o
   2   6  22        1.06        1.50      3.71 o
   3   6  22        6.10        9.67      4.99 o
   4   6  22        9.71        3.71      7.82 o
   5   6  22        2.14       -2.22      3.94 o
   6   6  22        3.89       -0.03      3.86 o
   7   6  22        1.65        4.38      4.00 o
   8   6  22        2.95        6.31      4.04 o
   9   6  22        0.21        2.08      4.07 o
  10   6  22        8.35        6.10      4.21 o
  11   6  22        1.62        4.54      4.37 o
  12   6  22        7.34       13.03      4.76 o
  13   6  22        1.81        8.43      6.71 o
   0   7  22        6.46       11.49      6.70 o
   1   7  22        4.87        6.85      4.71 o
   2   7  22       11.39       16.46      5.17 o
   3   7  22        1.84       -0.42      4.29 o
   4   7  22        2.58        8.30      5.48 o
   5   7  22        0.73        5.51      4.55 o
   6   7  22        1.87        4.18      4.63 o
   7   7  22        2.40        2.67      4.86 o
   8   7  22        1.27       -1.75      4.69 o
   9   7  22        2.53        3.36      4.63 o
  10   7  22        4.02        7.59      5.06 o
  11   7  22        1.16        1.43      6.14 o
   0   8  22       18.64       13.70      8.04 o
   1   8  22        0.11       11.90      5.63 o
   2   8  22        0.31       -0.65      4.65 o
   3   8  22        2.29       10.22      5.24 o
   4   8  22        1.36        6.59      5.60 o
   5   8  22        0.29        7.01      5.16 o
   6   8  22        0.99        3.86      5.06 o
   7   8  22        2.21        0.02      6.03 o
   8   8  22        0.50        4.63      7.40 o
   0   9  22        0.46        8.64      8.24 o
   1   9  22        0.09        5.18      5.43 o
   2   9  22        1.02       12.12     11.04 o
   2   0  23      444.51      432.66     18.70 o
   4   0  23       87.11       82.87     16.38 o
   6   0  23        1.95        2.35      5.83 o
   8   0  23       56.32       55.75     13.68 o
  10   0  23        4.78        6.68     12.18 o
  12   0  23       11.00       23.78     10.21 o
  14   0  23       15.82        7.27      9.63 o
  16   0  23        1.16       -0.25      6.74 o
   1   1  23       13.69       14.84      2.75 o
   2   1  23       48.58       49.23      4.51 o
   3   1  23        6.71        3.36      3.43 o
   4   1  23        1.48        2.69      6.54 o
   5   1  23       10.51       14.57      4.74 o
   6   1  23       14.27       16.44      5.18 o
   7   1  23        6.56        3.68      4.37 o
   8   1  23        0.57        6.04      4.76 o
   9   1  23        1.19       -2.04      4.55 o
  10   1  23       11.61       15.31      5.64 o
  11   1  23        1.21       -4.74      4.74 o
  12   1  23        4.94        6.64      5.79 o
  13   1  23        0.39        7.52      6.50 o
  14   1  23       32.34       25.74      8.38 o
  15   1  23        0.91        7.13      4.54 o
  16   1  23       11.26       19.17      4.30 o
   1   2  23       68.88       78.24      5.75 o
   2   2  23        4.82       10.04      2.64 o
   3   2  23       12.04       14.94      3.54 o
   4   2  23        2.60        4.27      2.96 o
   5   2  23        8.64        7.10      4.38 o
   6   2  23       20.40       17.64      8.13 o
   7   2  23       13.49       12.73      5.23 o
   8   2  23       54.21       56.53      7.65 o
   9   2  23       20.67       17.95      5.97 o
  10   2  23        2.86        6.92      5.56 o
  11   2  23       20.16       20.81      6.72 o
  12   2  23        7.08        7.89      6.32 o
  13   2  23        1.00        2.55      3.86 o
  14   2  23        6.43        7.49      4.47 o
  15   2  23       10.96       26.03      6.30 o
  16   2  23        1.67       12.84      5.43 o
   1   3  23       10.59        8.70      2.90 o
   2   3  23       15.09       20.73      3.48 o
   3   3  23        7.89        6.47      3.47 o
   4   3  23       31.00       26.48      3.46 o
   5   3  23        9.31        8.25      3.54 o
   6   3  23       14.17       15.93      3.82 o
   7   3  23       10.57        4.51      5.10 o
   8   3  23       44.03       36.30      7.21 o
   9   3  23       16.14       20.36      4.43 o
  10   3  23        6.91       11.45      4.27 o
  11   3  23        5.23        4.86      4.31 o
  12   3  23        8.83        7.00      4.50 o
  13   3  23        1.66       10.22      3.08 o
  14   3  23        2.23        3.44      3.77 o
  15   3  23        0.23        4.79      4.13 o
   1   4  23        0.72        1.71      3.96 o
   2   4  23        2.21        2.47      3.05 o
   3   4  23        0.84        0.09      2.76 o
   4   4  23       31.50       28.92      3.99 o
   5   4  23       24.13       22.45      3.77 o
   6   4  23       18.39       15.76      3.58 o
   7   4  23        4.44        2.59      3.03 o
   8   4  23        7.72       11.20      3.58 o
   9   4  23        3.38        6.19      3.41 o
  10   4  23       57.48       58.43      5.54 o
  11   4  23        5.23       10.16      3.81 o
  12   4  23        5.48       13.23      4.08 o
  13   4  23        1.30        6.48      3.36 o
  14   4  23       18.26       17.97      4.16 o
   1   5  23       15.10       13.68      4.17 o
   2   5  23       16.04        8.74      4.09 o
   3   5  23        1.24        0.90      3.39 o
   4   5  23        8.28        5.87      3.87 o
   5   5  23        7.01        1.02      3.32 o
   6   5  23        6.67        5.29      3.47 o
   7   5  23        3.04        0.52      3.43 o
   8   5  23       49.88       52.27      5.71 o
   9   5  23        4.29        8.19      3.92 o
  10   5  23        0.65        3.03      3.94 o
  11   5  23        1.24        4.71      3.95 o
  12   5  23        2.75        3.55      5.07 o
  13   5  23        1.08        6.33      4.59 o
   1   6  23        2.71        5.21      4.83 o
   2   6  23        0.30       -3.54      3.86 o
   3   6  23        3.23        2.55      4.05 o
   4   6  23        3.17       -0.78      3.65 o
   5   6  23        6.40        3.30      5.84 o
   6   6  23       16.95       16.29      4.86 o
   7   6  23        0.46       -0.13      4.09 o
   8   6  23        2.81        0.93      4.02 o
   9   6  23        0.44        2.21      4.18 o
  10   6  23       16.13       21.16      5.03 o
  11   6  23        3.69        6.21      4.55 o
  12   6  23        1.57       -0.46      6.29 o
   1   7  23        0.30        9.63      4.80 o
   2   7  23        3.95        2.45      4.71 o
   3   7  23       12.48        5.76      4.53 o
   4   7  23        1.94        2.17      5.06 o
   5   7  23        8.44       11.44      5.10 o
   6   7  23        2.54        6.43      5.02 o
   7   7  23        3.58        3.36      4.91 o
   8   7  23        3.20       10.51      5.57 o
   9   7  23        0.87       -4.64      4.64 o
   1   8  23        2.99        0.53      5.04 o
   2   8  23        3.52        8.40      5.33 o
   3   8  23        3.14        6.30      5.13 o
   4   8  23        0.82       -2.94      4.62 o
   5   8  23        0.91        3.84      5.12 o
   6   8  23        1.33       12.73      7.20 o
   0   0  24       69.65       69.03      9.01 o
   2   0  24        3.50        6.06      4.45 o
   4   0  24       60.24       85.48     32.78 o
   6   0  24        0.79        0.23      5.85 o
   8   0  24        6.54       16.26      9.93 o
  10   0  24        2.11       26.22      9.69 o
  12   0  24       30.18       35.36     11.66 o
  14   0  24       42.32       57.99     13.50 o
   0   1  24       22.13       15.78      3.98 o
   1   1  24        2.89        4.17      2.37 o
   2   1  24        6.02        7.93      2.84 o
   3   1  24       20.89       13.25      4.42 o
   4   1  24        4.57        0.56      3.83 o
   5   1  24        5.51        3.14      4.25 o
   6   1  24        0.65        2.55      4.37 o
   7   1  24        5.57       -0.21      4.39 o
   8   1  24       18.92       20.21      8.56 o
   9   1  24        8.76        9.65      7.17 o
  10   1  24       10.02       10.38      5.89 o
  11   1  24        2.31        1.60      5.59 o
  12   1  24        1.95        5.71      5.83 o
  13   1  24        0.34       -3.12      6.24 o
  14   1  24        4.58       18.49      7.52 o
  15   1  24        7.95       15.25      8.31 o
   0   2  24        0.10        1.19      3.41 o
   1   2  24        1.78        5.66      2.56 o
   2   2  24        0.80        3.44      3.02 o
   3   2  24        2.02        1.44      3.34 o
   4   2  24       11.33       -0.74      4.11 o
   5   2  24        2.30       -3.35      3.82 o
   6   2  24        1.69       -1.90      4.34 o
   7   2  24        5.92        5.18      4.75 o
   8   2  24        3.16        0.99      4.65 o
   9   2  24        1.58       10.88      5.73 o
  10   2  24        8.78        4.08      5.37 o
  11   2  24       17.98        0.91      6.55 o
  12   2  24       11.54       11.07      6.64 o
  13   2  24       10.05        6.66      7.54 o
  14   2  24       12.82        3.73      7.16 o
  15   2  24        5.49        8.50      4.91 o
   0   3  24       17.09       17.19      5.27 o
   1   3  24        7.89        6.75      2.89 o
   2   3  24       10.51       10.20      3.22 o
   3   3  24       19.23       26.39      3.62 o
   4   3  24        0.99       -0.20      3.09 o
   5   3  24        0.91        0.33      3.27 o
   6   3  24        0.09       -1.06      3.15 o
   7   3  24       11.64       11.73      3.81 o
   8   3  24        3.30        4.58      3.54 o
   9   3  24        9.08       14.73      4.28 o
  10   3  24        2.43        6.63      3.82 o
  11   3  24        6.62       11.35      4.93 o
  12   3  24        8.16        3.34      4.12 o
  13   3  24        4.87        2.77      4.22 o
  14   3  24        0.12        3.99      4.82 o
   0   4  24       25.87       21.80      5.93 o
   1   4  24        0.24        4.15      3.39 o
   2   4  24        1.35        1.65      3.27 o
   3   4  24        2.66        2.52      2.97 o
   4   4  24       19.98       23.38      3.80 o
   5   4  24        0.01        1.27      2.89 o
   6   4  24        3.48        3.94      3.09 o
   7   4  24        3.04        6.97      3.31 o
   8   4  24        1.61        5.46      3.28 o
   9   4  24        3.18       11.04      3.65 o
  10   4  24       15.54       17.47      4.96 o
  11   4  24        1.09       -0.04      3.39 o
  12   4  24        0.19       -3.96      4.07 o
  13   4  24        2.62        3.28      3.90 o
   0   5  24       21.82       20.78      6.18 o
   1   5  24        3.19        7.97      3.82 o
   2   5  24        0.22        4.56      3.97 o
   3   5  24        5.75       10.74      4.21 o
   4   5  24        4.19        9.79      4.09 o
   5   5  24        7.22        4.11      4.22 o
   6   5  24        1.04        2.24      3.37 o
   7   5  24        0.69        0.01      3.44 o
   8   5  24        0.98        5.40      3.73 o
   9   5  24        0.09        3.03      3.80 o
  10   5  24        4.22       13.03      4.35 o
  11   5  24        0.00        1.61      4.38 o
  12   5  24        6.44        2.48      4.06 o
   0   6  24       11.15       10.01      6.59 o
   1   6  24        9.57        7.01      4.36 o
   2   6  24        0.69        2.77      4.03 o
   3   6  24        1.94       -0.60      4.07 o
   4   6  24        2.09        3.90      4.19 o
   5   6  24        5.12        4.18      4.37 o
   6   6  24        4.21       10.98      4.70 o
   7   6  24        6.79        3.72      4.15 o
   8   6  24        3.99        3.36      4.35 o
   9   6  24        3.24        7.63      4.67 o
  10   6  24        0.24       -0.84      4.21 o
   0   7  24        4.60        9.13      6.64 o
   1   7  24        4.39        3.97      5.70 o
   2   7  24        0.11        3.75      5.44 o
   3   7  24        3.96        1.70      4.50 o
   4   7  24        2.02       10.56      5.13 o
   5   7  24        3.36        9.69      4.95 o
   6   7  24        8.52       12.24      5.28 o
   7   7  24        0.95        8.57      5.17 o
   8   7  24        2.73       10.03      7.32 o
   0   8  24        2.15       -3.70      6.60 o
   1   8  24        0.58        0.19      5.06 o
   2   8  24        0.22        5.41      4.91 o
   3   8  24        1.12        1.00      5.58 o
   2   0  25        4.25        3.64      4.78 o
   4   0  25       23.36       17.67      7.02 o
   6   0  25       51.22       42.72      9.68 o
   8   0  25       17.51       21.69      8.79 o
  10   0  25        1.79       17.46      8.90 o
  12   0  25        4.06       16.36      9.39 o
  14   0  25        0.20       -0.56     10.32 o
   1   1  25        6.62        4.24      2.45 o
   2   1  25        4.37        6.83      2.87 o
   3   1  25        3.83        1.01      3.80 o
   4   1  25        1.65        6.22      4.27 o
   5   1  25        0.34        2.36      4.25 o
   6   1  25        5.64        0.34      4.37 o
   7   1  25       11.55        2.74      4.95 o
   8   1  25       38.07       59.77      9.89 o
   9   1  25        5.31        5.89      5.60 o
  10   1  25        0.57        0.00      5.31 o
  11   1  25        0.26        7.94      6.14 o
  12   1  25        0.55        5.25      6.35 o
  13   1  25        0.13        9.39      8.15 o
  14   1  25        7.78       12.57      7.95 o
   1   2  25        0.56        1.89      2.61 o
   2   2  25       32.77       26.92      4.91 o
   3   2  25        3.33        5.02      3.19 o
   4   2  25        2.50        5.10      5.16 o
   5   2  25        6.15        6.84      4.60 o
   6   2  25        9.00       16.28      6.14 o
   7   2  25        5.36        6.40      5.11 o
   8   2  25        8.34        6.32      5.31 o
   9   2  25        2.39        0.32      5.31 o
  10   2  25        1.05       -0.61      6.55 o
  11   2  25        0.04        5.16      5.69 o
  12   2  25       12.59       18.09      7.03 o
  13   2  25        6.12        8.96      6.93 o
  14   2  25        0.77       -0.75      7.28 o
   1   3  25       22.05       29.03      4.11 o
   2   3  25       28.11       39.24      4.20 o
   3   3  25        5.65        9.54      2.99 o
   4   3  25        6.34        0.61      4.21 o
   5   3  25        6.12        8.71      3.48 o
   6   3  25        1.45        2.04      3.19 o
   7   3  25        7.10       15.56      5.84 o
   8   3  25       12.66       12.14      5.62 o
   9   3  25        0.56        1.21      5.67 o
  10   3  25        4.87        3.84      5.51 o
  11   3  25        0.81       -3.52      5.61 o
  12   3  25        3.12        7.06      6.54 o
  13   3  25        0.17       -0.77      6.82 o
   1   4  25       26.07       18.84      4.37 o
   2   4  25        1.42        6.78      4.58 o
   3   4  25        1.23        3.72      3.25 o
   4   4  25        2.97        2.48      3.10 o
   5   4  25        2.23        5.50      3.17 o
   6   4  25        4.36        4.33      3.98 o
   7   4  25        0.65        1.72      4.01 o
   8   4  25       21.26       16.41      5.67 o
   9   4  25        1.41        2.97      4.18 o
  10   4  25        3.27        4.18      4.20 o
  11   4  25        1.84       -0.10      4.36 o
  12   4  25       15.52       12.89      5.07 o
   1   5  25       10.80       14.20      4.44 o
   2   5  25       37.57       44.87      5.87 o
   3   5  25        2.80        0.62      3.80 o
   4   5  25        2.71       -1.82      3.71 o
   5   5  25        3.77        1.63      3.66 o
   6   5  25        2.33        2.40      3.75 o
   7   5  25       11.70       12.70      4.05 o
   8   5  25        2.17        4.16      3.72 o
   9   5  25       14.68       12.14      4.05 o
  10   5  25        4.77        6.43      3.95 o
  11   5  25        7.27        9.36      7.47 o
   1   6  25        0.33        4.95      4.40 o
   2   6  25        1.70       -2.07      4.09 o
   3   6  25        1.14        3.61      4.11 o
   4   6  25        2.49        6.76      4.33 o
   5   6  25        1.53        0.93      4.26 o
   6   6  25        1.23        5.78      4.58 o
   7   6  25        0.81        0.80      4.01 o
   8   6  25        1.53        9.86      5.13 o
   9   6  25        1.70        5.53      4.90 o
   1   7  25        1.41        0.53      4.46 o
   2   7  25        7.29        9.40      4.93 o
   3   7  25        4.94        3.82      4.71 o
   4   7  25        1.12        5.08      4.93 o
   5   7  25        2.05        4.25      4.70 o
   6   7  25        0.94       17.73      7.65 o
   0   0  26       28.42       46.78      8.06 o
   2   0  26       55.65       56.86      9.28 o
   4   0  26       13.74        7.06      6.31 o
   6   0  26       23.82       15.22      7.69 o
   8   0  26        9.25       26.44     12.49 o
  10   0  26        5.34        5.67      8.93 o
  12   0  26       13.21       16.36     10.41 o
   0   1  26      145.34      143.82     10.43 o
   1   1  26        6.11        3.86      2.60 o
   2   1  26        1.16        3.65      4.28 o
   3   1  26        3.02        1.87      3.92 o
   4   1  26        0.40        5.90      4.31 o
   5   1  26        1.77        2.32      4.39 o
   6   1  26        8.35        3.40      4.74 o
   7   1  26        5.95        3.11      4.99 o
   8   1  26        4.16        4.45      5.13 o
   9   1  26        2.97       10.30      5.81 o
  10   1  26        2.48       11.31      5.98 o
  11   1  26        0.68        2.73      5.89 o
  12   1  26        3.44        5.45      7.08 o
  13   1  26        1.32        3.17      6.91 o
   0   2  26       73.49       62.36      8.60 o
   1   2  26       16.19       17.06      3.37 o
   2   2  26       22.07       13.52      4.68 o
   3   2  26       11.52        6.59      4.49 o
   4   2  26        1.77        4.68      4.24 o
   5   2  26        0.37       -1.31      5.01 o
   6   2  26        9.05       12.88      5.53 o
   7   2  26       17.60       14.67      5.69 o
   8   2  26        2.05        4.50      5.41 o
   9   2  26        0.79       -4.49      4.99 o
  10   2  26        4.12       -5.00      5.00 o
  11   2  26        1.65       13.98      6.52 o
  12   2  26        1.87       -5.95      6.28 o
  13   2  26        3.89        4.68     10.00 o
   0   3  26       58.82       73.69     10.43 o
   1   3  26       35.89       36.69      4.66 o
   2   3  26       11.72       20.76      5.68 o
   3   3  26        2.10        2.72      3.59 o
   4   3  26        0.76        6.98      3.79 o
   5   3  26        1.23        5.16      3.54 o
   6   3  26        0.24        4.26      4.93 o
   7   3  26        1.94       -1.62      5.03 o
   8   3  26        7.43       16.84      6.48 o
   9   3  26        2.22        2.96      5.79 o
  10   3  26        2.34        4.50      5.97 o
  11   3  26        0.52       -3.31      5.94 o
  12   3  26        2.01        7.65      7.16 o
   0   4  26        1.71        4.22      5.20 o
   1   4  26       22.54       19.17      4.37 o
   2   4  26        3.20        6.70      3.74 o
   3   4  26        8.10        9.13      3.71 o
   4   4  26       15.61        7.48      3.60 o
   5   4  26        5.98        4.83      3.89 o
   6   4  26       36.01       48.74      5.92 o
   7   4  26        8.29       17.37      4.60 o
   8   4  26       11.39       13.58      4.48 o
   9   4  26        8.59       15.63      4.83 o
  10   4  26       23.65       24.61      5.34 o
  11   4  26        0.84        8.43      4.62 o
   0   5  26        0.70       -5.13      5.13 o
   1   5  26        7.54        4.67      4.10 o
   2   5  26        9.27       11.49      5.91 o
   3   5  26       11.83        9.66      4.23 o
   4   5  26        9.48       19.93      4.72 o
   5   5  26        1.07        5.04      3.94 o
   6   5  26        1.37        3.15      3.64 o
   7   5  26        1.31        4.32      3.91 o
   8   5  26        8.26       12.75      4.00 o
   9   5  26        3.16        2.85      4.22 o
   0   6  26        9.90        8.28      9.07 o
   1   6  26        0.57       -0.54      4.14 o
   2   6  26        0.98        2.31      4.42 o
   3   6  26        2.61        3.12      4.17 o
   4   6  26        2.54        6.29      4.48 o
   5   6  26        2.58       11.30      4.91 o
   6   6  26        6.85       11.02      4.81 o
   7   6  26        6.40        7.46      4.72 o
   0   7  26        1.07        7.86      6.86 o
   1   7  26        0.49       -2.38      4.26 o
   2   7  26        0.70        2.52      5.31 o
   2   0  27        3.36        8.43      6.37 o
   4   0  27        4.01       -0.38      6.00 o
   6   0  27        4.17       11.89      7.39 o
   8   0  27       20.91       14.90      8.44 o
  10   0  27        3.11        1.16      8.21 o
  12   0  27        0.40        9.06     10.10 o
   1   1  27        3.91        9.71      3.36 o
   2   1  27        6.72        9.71      4.18 o
   3   1  27        0.63       -0.39      4.20 o
   4   1  27        0.28        0.48      4.19 o
   5   1  27        1.25       -1.57      4.41 o
   6   1  27        5.62        2.52      4.86 o
   7   1  27        0.31       -4.53      4.53 o
   8   1  27        6.18        4.36      5.55 o
   9   1  27        0.97       -5.04      5.04 o
  10   1  27        1.05        1.93      5.54 o
  11   1  27        0.29       -3.70      6.05 o
  12   1  27        4.30       11.45      7.58 o
   1   2  27        7.32        7.92      3.15 o
   2   2  27        3.20        3.54      3.51 o
   3   2  27        9.22        8.59      4.57 o
   4   2  27        9.91        5.90      5.25 o
   5   2  27        9.05        6.27      5.83 o
   6   2  27        2.36       11.92      5.68 o
   7   2  27        9.99        7.52      5.55 o
   8   2  27       31.29       36.84      7.56 o
   9   2  27        5.95        3.37      5.84 o
  10   2  27        4.27        8.78      6.51 o
  11   2  27        2.04        0.14      5.94 o
   1   3  27        2.91        8.33      3.58 o
   2   3  27       18.07       15.31      3.63 o
   3   3  27        1.94       -1.03      3.46 o
   4   3  27        0.84       -0.42      3.56 o
   5   3  27       16.72       27.06      6.34 o
   6   3  27       18.11       23.79      6.35 o
   7   3  27       12.20       13.17      5.99 o
   8   3  27        3.78        2.44      5.87 o
   9   3  27        6.84       16.28      6.66 o
  10   3  27        2.86       13.55      6.68 o
  11   3  27        1.17        5.70     20.97 o
   1   4  27        8.81        8.83      4.02 o
   2   4  27       27.75       32.24      4.98 o
   3   4  27        6.62       11.81      3.86 o
   4   4  27       54.50       61.18      9.38 o
   5   4  27        0.26        8.49      4.35 o
   6   4  27        7.25        6.28      4.28 o
   7   4  27       10.53       15.39      4.68 o
   8   4  27        0.67        4.90      5.09 o
   9   4  27       15.90       19.20      4.90 o
   1   5  27        1.44       -0.27      5.28 o
   2   5  27       27.67       32.51      5.40 o
   3   5  27        3.58       10.81      4.23 o
   4   5  27        3.32        5.08      4.02 o
   5   5  27        3.25        0.51      3.86 o
   6   5  27       10.83        4.42      3.94 o
   7   5  27        1.65        9.61      5.06 o
   1   6  27        0.73       -0.98      4.25 o
   2   6  27        4.40        8.20      4.62 o
   3   6  27       13.24       16.49      5.09 o
   4   6  27       10.54       11.67      5.31 o
   0   0  28       42.89       46.09      7.87 o
   2   0  28       52.02       53.73      9.66 o
   4   0  28        3.88       10.23     12.50 o
   6   0  28        5.44        6.48      7.56 o
   8   0  28        4.32        9.92      8.40 o
  10   0  28        1.21       -3.26     11.64 o
   0   1  28      152.54      163.08     10.16 o
   1   1  28       23.07       27.67      4.06 o
   2   1  28        0.26       -2.04      4.28 o
   3   1  28        0.59       -2.17      4.76 o
   4   1  28        0.15        8.62      4.96 o
   5   1  28        1.96        6.62      5.06 o
   6   1  28        2.40        8.43      5.21 o
   7   1  28        0.80        7.54      5.45 o
   8   1  28       12.48       14.80      6.33 o
   9   1  28        0.92        5.62      5.89 o
  10   1  28       18.32       28.39      7.98 o
   0   2  28       28.36       19.68      5.44 o
   1   2  28       11.01       10.68      3.98 o
   2   2  28       30.75       39.95      5.02 o
   3   2  28       10.22       12.50      5.06 o
   4   2  28        4.01       -1.60      6.37 o
   5   2  28        2.33        5.20      5.02 o
   6   2  28        6.44       11.36      5.61 o
   7   2  28        1.30        7.93      5.61 o
   8   2  28        7.62        2.99      5.98 o
   9   2  28        0.19        5.95      6.10 o
  10   2  28        1.57        3.17      6.07 o
   0   3  28        7.65       11.72      5.33 o
   1   3  28       40.90       57.88      5.68 o
   2   3  28       12.14       13.76      3.67 o
   3   3  28        3.05        7.36      5.43 o
   4   3  28       16.16       22.19      6.23 o
   5   3  28        6.16        7.24      5.39 o
   6   3  28        3.35        2.52      6.77 o
   7   3  28        9.12       11.62      6.06 o
   8   3  28        7.52        3.21      5.81 o
   9   3  28        9.52        9.89      6.42 o
   0   4  28        9.16        2.21      8.23 o
   1   4  28        3.80        5.43      3.68 o
   2   4  28        6.08       12.14      4.10 o
   3   4  28        3.27        6.62      3.69 o
   4   4  28        4.11        5.18      4.53 o
   5   4  28        0.93        2.94      4.23 o
   6   4  28        3.00       -1.97      4.45 o
   7   4  28        2.37       11.75      6.37 o
   0   5  28        4.04        3.19      5.74 o
   1   5  28        2.60        8.27      4.37 o
   2   5  28       10.69        8.22      4.22 o
   3   5  28        4.98        7.46      4.23 o
   4   5  28        3.50       -0.59      3.84 o
   5   5  28        1.06       -1.30      3.68 o
   2   0  29        8.27       22.88      7.29 o
   4   0  29        3.51        3.08      6.76 o
   6   0  29       37.86       71.87     12.82 o
   8   0  29        1.14       17.14      9.95 o
   1   1  29        1.05        2.36      4.13 o
   2   1  29        3.05        5.98      4.47 o
   3   1  29        3.10        5.93      4.68 o
   4   1  29        0.65        5.47      4.81 o
   5   1  29        1.01        1.85      5.05 o
   6   1  29        1.15        0.77      5.27 o
   7   1  29        6.25        6.30      5.83 o
   8   1  29       93.15      130.27     13.18 o
   9   1  29        9.99       -0.55      9.85 o
   1   2  29        1.31        5.86      3.84 o
   2   2  29        0.33       -0.03      5.23 o
   3   2  29        8.40       12.41      5.41 o
   4   2  29        7.89        5.71      5.20 o
   5   2  29        6.97        3.90      5.40 o
   6   2  29        9.32        6.71      5.67 o
   7   2  29        6.76       12.25      6.21 o
   8   2  29        1.85        1.69      6.19 o
   1   3  29        0.08        7.71      3.60 o
   2   3  29       20.17       27.86      7.34 o
   3   3  29        3.58        6.45      4.17 o
   4   3  29        1.13        4.55      5.91 o
   5   3  29        5.98        9.79      5.64 o
   6   3  29        0.99       -5.30      5.30 o
   7   3  29        7.78        8.19      6.34 o
   1   4  29        1.54        6.45      3.78 o
   2   4  29        4.72        9.86      3.92 o
   3   4  29        1.04        8.07      4.72 o
   4   4  29        9.46       10.47      5.04 o
   5   4  29        5.20        5.61      8.31 o
   0   0  30       16.51       19.32     15.05 o
   2   0  30       18.55       19.85     11.07 o
   4   0  30        2.37        7.98     10.59 o
   6   0  30        2.26        8.95      8.85 o
   0   1  30        0.59        3.56      4.07 o
   1   1  30        1.57        4.95      4.14 o
   2   1  30        3.38        7.20      4.63 o
   3   1  30        3.87        5.54      4.84 o
   4   1  30       11.00       14.11      5.47 o
   5   1  30        3.25       -3.96      5.20 o
   6   1  30       17.43       30.20     12.63 o
   0   2  30        0.59        6.39      4.37 o
   1   2  30        0.23        3.34      3.69 o
   2   2  30        0.99        8.48      5.29 o
   3   2  30        3.91        4.87      5.03 o
   4   2  30        2.84        1.23      5.48 o
   5   2  30        3.52        3.85      5.51 o
   0   3  30       24.05       31.55      6.45 o
   1   3  30        5.37        3.11      4.13 o
   2   3  30        0.50        8.22      4.47 o
   3   3  30        3.10        6.37      5.90 o
   2   0  31        4.92       -0.13      5.89 o
   1   1  31        0.27        2.04      4.40 o
   2   1  31        0.93        4.70      4.73 o
 
